# Supplementary material for: Emotion expressions shape human social norms and reputations
Source: iScience. 2021 Feb 4;24(3):102141. doi: 10.1016/j.isci.2021.102141 (PMC7898177; doi:10.1016/j.isci.2021.102141)
Supplement: Data S1. Experimental data for the iterated prisoner's dilemma experiment, Related to Figure 2 [file mmc2.csv]

Reputation	Strategy	Emotion	CooperationRate	StartReputation	EndReputation	ReputationDiff	participant_coop1	participant_coop2	participant_coop3	participant_coop4	participant_coop5	participant_coop6	participant_coop7	participant_coop8	participant_coop9	participant_coop10	participant_coop11	participant_coop12	participant_coop13	participant_coop14	participant_coop15	participant_coop16	participant_coop17	participant_coop18	participant_coop19	participant_coop20	SVO	Age	Gender	participant_emotion1	participant_expectation_coop1	participant_time1	participant_emotion2	participant_expectation_coop2	participant_time2	participant_emotion3	participant_expectation_coop3	participant_time3	participant_emotion4	participant_expectation_coop4	participant_time4	participant_emotion5	participant_expectation_coop5	participant_time5	participant_emotion6	participant_expectation_coop6	participant_time6	participant_emotion7	participant_expectation_coop7
Negative	Extortion	Competitive	.25	-40	-17	23	0	0	0	0	0	1	0	0	0	0	0	0	0	0	0	1	0	1	1	1	Individualistic	3	1	Neutral	-10	1.599998474	Anger	-44	.899997711	Anger	-41	.599998474	Neutral	-34	.800003052	Neutral	-49	1.300003052	Regret	-50	.899993896	Neutral	-39
Negative	Extortion	Competitive	.6	-34	-38	-4	1	1	0	1	0	0	1	0	1	1	1	1	1	1	0	0	0	0	1	1	Individualistic	2	1	Sadness	29	3.935379028	Neutral	-33	1.200363159	Sadness	32	1.566886902	Anger	28	.950363159	Joy	-21	1.266464233	Neutral	-35	1.082427979	Sadness	-26
Negative	Extortion	Competitive	0	-17	-47	-30	0	0	0	0	0	0	0	0	0	0	0	0	0	0	0	0	0	0	0	0	Prosocial	2	1	Neutral	-15	10.75577927	Neutral	-20	1.664642334	Neutral	-20	2.11580658	Neutral	-24	1.847015381	Neutral	-27	1.415893555	Neutral	-32	1.649627686	Neutral	-36
Negative	Extortion	Competitive	0	-47	-47	0	0	0	0	0	0	0	0	0	0	0	0	0	0	0	0	0	0	0	0	0	Prosocial	2	2	Neutral	-13	3.328151703	Joy	-2	.96559906	Joy	-26	.996704102	Joy	-27	3.876968384	Joy	-36	.865921021	Joy	-36	1.384078979	Joy	-36
Negative	Extortion	Competitive	.45	38	-47	-85	1	1	0	0	1	0	0	0	1	1	1	0	0	1	1	0	0	0	0	1	Prosocial	3	2	Sadness	12	3.746376038	Sadness	-29	1.981323242	Joy	-25	1.88167572	Neutral	-29	1.648391724	Anger	20	2.230041504	Joy	-9	1.23197937	Neutral	-29
Negative	Extortion	Competitive	.55	13	-49	-62	1	0	0	0	0	0	1	0	0	0	0	1	1	1	1	1	1	1	1	1	Individualistic	3	2	Sadness	-21	8.376037598	Neutral	49	2.044174194	Joy	-50	10.03807831	Joy	18	2.526306152	Joy	-49	1.944290161	Joy	-50	1.928070068	Sadness	-50
Negative	Extortion	Competitive	.1	-29	-50	-21	1	0	0	0	0	0	0	0	0	0	0	0	0	1	0	0	0	0	0	0	Prosocial	2	1	Anger	-22	1.8667202	Anger	-4	.733379364	Anger	-32	.766777039	Anger	-41	1.76651001	Anger	-43	.649917603	Anger	-45	1.633483887	Anger	-50
Negative	Extortion	Competitive	.35	-43	-50	-7	0	0	1	0	0	0	0	1	1	1	0	0	0	0	1	1	1	0	0	0	Individualistic	3	2	Joy	-48	2.949707031	Joy	-50	2.333084106	Sadness	-50	.982528687	Joy	-50	.983459473	Neutral	-50	2.083404541	Neutral	-50	1.53263855	Neutral	-50
Negative	Extortion	Competitive	.05	-45	-50	-5	1	0	0	0	0	0	0	0	0	0	0	0	0	0	0	0	0	0	0	0	Individualistic	2	2	Neutral	-10	17.7115593	Joy	43	12.0754776	Joy	-16	10.92129517	Joy	-28	7.07484436	Neutral	-10	6.121429443	Neutral	-36	3.880218506	Neutral	-30
Negative	Extortion	Competitive	.15	-49	-50	-1	0	0	0	0	0	0	0	0	0	0	0	0	0	1	1	0	1	0	0	0	Individualistic	3	2	Joy	25	10.83399963	Joy	22	4.050003052	Neutral	35	10.84899902	Neutral	34	3.833007813	Neutral	27	2.367004395	Neutral	39	3.5	Neutral	35
Negative	Extortion	Competitive	.1	-50	-50	0	1	0	0	0	0	0	0	1	0	0	0	0	0	0	0	0	0	0	0	0	Prosocial	3	2	Sadness	-50	7.839962006	Joy	1	2.448234558	Joy	-50	1.665725708	Joy	-50	1.364929199	Joy	-50	1.116165161	Joy	-50	1.339416504	Joy	-50
Negative	Extortion	Competitive	.05	-50	-50	0	0	0	0	1	0	0	0	0	0	0	0	0	0	0	0	0	0	0	0	0	Prosocial	3	2	Joy	-1	28.71699524	Joy	0	61.60299683	Joy	-1	5.917007446	Neutral	-33	3.403015137	Neutral	-50	2.101013184	Neutral	-50	1.234008789	Neutral	-50
Negative	Extortion	Competitive	.2	-50	-50	0	0	1	0	1	0	0	0	0	0	0	1	0	0	0	1	0	0	0	0	0	Prosocial	2	1	Neutral	-40	4.798997879	Regret	-50	7.03099823	Regret	-18	4.681999207	Neutral	-49	1.817001343	Neutral	26	1.481994629	Neutral	-41	4.832000732	Neutral	-41
Negative	Extortion	Competitive	.15	-50	-50	0	0	1	0	0	0	0	0	0	0	1	1	0	0	0	0	0	0	0	0	0	Prosocial	2	2	Neutral	50	11.78878021	Regret	-50	1.61668396	Joy	-50	2.95136261	Joy	-50	2.169021606	Joy	-50	1.617965698	Joy	-50	2.067825317	Joy	-50
Negative	Extortion	Competitive	.35	-50	-50	0	0	0	0	1	0	0	1	0	0	1	1	0	0	1	1	1	0	0	0	0	Prosocial	2	2	Sadness	-38	4.757972717	Neutral	-36	2.156166077	Neutral	-43	2.874145508	Regret	-50	2.60748291	Joy	-50	.835952759	Neutral	-50	.855377197	Regret	-23
Negative	Extortion	Competitive	0	-50	-50	0	0	0	0	0	0	0	0	0	0	0	0	0	0	0	0	0	0	0	0	0	Individualistic	2	1	Neutral	0	2.641649246	Neutral	-36	1.577690125	Neutral	-45	.85018158	Neutral	-50	1.976028442	Neutral	-50	1.539245605	Neutral	-50	.88734436	Neutral	-50
Negative	Extortion	Competitive	.05	-50	-50	0	1	0	0	0	0	0	0	0	0	0	0	0	0	0	0	0	0	0	0	0	Prosocial	2	1	Regret	-50	8.39956665	Sadness	-50	6.0835495	Sadness	-50	1.29888916	Anger	-50	1.85017395	Anger	-50	.767669678	Anger	-50	.966934204	Neutral	-50
Negative	Extortion	Competitive	.4	-50	-50	0	1	0	1	0	1	0	1	0	1	0	1	0	1	0	1	0	0	0	0	0	Prosocial	2	1	Sadness	-50	7.607692719	Neutral	-6	2.882736206	Sadness	-46	1.945960999	Regret	-18	1.623916626	Sadness	-31	1.9009552	Regret	-36	.770217896	Sadness	-37
Negative	Extortion	Competitive	0	-50	-50	0	0	0	0	0	0	0	0	0	0	0	0	0	0	0	0	0	0	0	0	0	Prosocial	2	2	Sadness	-28	5.828285217	Neutral	-50	1.184432983	Neutral	-50	.973815918	Neutral	-50	.784576416	Neutral	-50	.8671875	Neutral	-50	.967708588	Neutral	-50
Negative	Extortion	Competitive	.4	-50	-50	0	0	1	0	0	0	0	0	1	0	1	0	1	1	0	0	1	0	0	1	1	Competitive	3	1	Neutral	50	2.631000519	Anger	-50	2.966995239	Joy	50	4.901000977	Neutral	-5	2.06300354	Neutral	37	1.101989746	Neutral	35	1.100997925	Neutral	-46
Negative	Extortion	Competitive	.25	-50	-50	0	0	0	0	0	0	0	0	1	1	0	1	1	1	0	0	0	0	0	0	0	Individualistic	1	1	Neutral	-18	9.951808929	Neutral	-31	.840179443	Neutral	-36	1.186187744	Neutral	-50	1.063720703	Neutral	-50	14.08552551	Neutral	-50	1.321502686	Neutral	-5
Negative	Extortion	Competitive	.55	-50	-50	0	1	1	1	0	1	1	1	1	1	0	0	0	0	0	0	1	0	0	1	1	Individualistic	4	1	Regret	-50	6.20708847	Joy	-50	3.971099854	Joy	-50	7.091323853	Joy	50	6.123947144	Anger	-30	2.20123291	Anger	27	2.485687256	Joy	42
Negative	Extortion	Competitive	0	3	-50	-53	0	0	0	0	0	0	0	0	0	0	0	0	0	0	0	0	0	0	0	0	Prosocial	2	1	Joy	-17	9.390739441	Neutral	-21	1.462997437	Joy	-50	.824516296	Sadness	-50	.953063965	Neutral	-50	.924758911	Neutral	-50	.590637207	Neutral	-50
Negative	Extortion	Competitive	.3	41	-50	-91	1	1	0	1	1	0	0	1	0	0	0	0	0	0	0	1	0	0	0	0	Individualistic	4	1	Regret	50	1.800001144	Neutral	35	3.400001526	Joy	41	5.599998474	Sadness	50	.900001526	Regret	49	3.200012207	Sadness	49	1.700012207	Neutral	40
Negative	Extortion	Competitive	.1	50	-50	-100	1	1	0	0	0	0	0	0	0	0	0	0	0	0	0	0	0	0	0	0	Prosocial	5	1	Regret	-50	1.200000763	Joy	50	.899311066	Joy	50	3.330421448	Neutral	50	.947250366	Neutral	48	.874000549	Neutral	-50	1.479919434	Neutral	-49
Negative	Extortion	Competitive	.55	13	0	-13	1	1	1	1	1	0	0	1	1	1	0	1	1	0	1	0	0	0	0	0	Individualistic	3	1	Joy	49	3.773536682	Joy	19	3.014846802	Neutral	22	2.375	Neutral	39	1.895935059	Neutral	45	1.900024414	Anger	-40	1.498901367	Anger	-46
Negative	Extortion	Competitive	0	3	0	-3	0	0	0	0	0	0	0	0	0	0	0	0	0	0	0	0	0	0	0	0	Prosocial	3	1	Neutral	25	1.6457901	Neutral	37	1.531593323	Neutral	25	2.657073975	Neutral	33	1.328567505	Neutral	36	1.317352295		0	0		0
Negative	Extortion	Competitive	.05	50	0	-50	1	0	0	0	0	0	0	0	0	0	0	0	0	0	0	0	0	0	0	0	Prosocial	3	1	Neutral	50	1.556991577		0	0		0	0		0	0		0	0		0	0		0
Negative	Extortion	Competitive	.7	33	29	-4	1	1	1	0	1	1	1	0	1	1	1	1	1	0	0	0	1	0	1	1	Prosocial	2	1	Neutral	32	6.199996948	Joy	15	1.799987793	Joy	27	8.700012207	Sadness	-17	1.899993896	Neutral	-21	2.5	Joy	11	1.5	Joy	-15
Negative	Extortion	Competitive	.55	34	39	5	1	0	1	0	1	0	0	0	1	1	0	1	1	1	1	0	0	1	1	0	Prosocial	3	1	Joy	39	2.454999924	Joy	37	1.320999146	Regret	32	2.165000916	Anger	35	1.353004456	Sadness	41	8.960998535	Anger	47	1.234008789	Anger	46
Negative	Extortion	Competitive	.7	32	43	11	1	0	1	1	1	0	1	1	1	1	1	0	0	0	1	1	0	1	1	1	Individualistic	3	2	Neutral	46	1.669712067	Neutral	50	2.142578125	Neutral	50	1.811683655	Joy	38	1.716705322	Neutral	44	2.837738037	Sadness	37	1.430999756	Neutral	50
Negative	Extortion	Competitive	.5	34	43	9	1	0	1	1	0	0	0	1	1	0	1	1	0	0	1	0	1	0	0	1	Individualistic	2	1	Neutral	40	18.83999634	Joy	43	3.918998718	Neutral	33	1.789001465	Joy	40	1.5	Neutral	39	2.710006714	Neutral	38	1.878005981	Neutral	39
Negative	Extortion	Competitive	.4	27	48	21	1	0	0	1	0	0	1	0	1	0	1	1	0	0	0	1	0	0	1	0	Individualistic	2	1	Joy	28	1.400009155	Anger	32	1	Joy	43	1.699996948	Anger	49	1.199981689	Anger	50	1	Anger	49	.899993896	Anger	40
Negative	Extortion	Competitive	0	-12	50	62	0	0	0	0	0	0	0	0	0	0	0	0	0	0	0	0	0	0	0	0	Prosocial	2	2	Neutral	9	12.59999847	Joy	-12	7.599998474	Joy	-32	21.6000061	Neutral	-38	2.199996948	Neutral	-50	.900009155	Neutral	-50	.900009155	Neutral	-50
Negative	Extortion	Competitive	.25	-4	50	54	1	1	0	0	1	0	0	1	0	0	0	0	0	0	0	0	0	1	0	0	Individualistic	2	2	Joy	-1	3.470825195	Neutral	-4	17.78630066	Joy	50	2.487220764	Neutral	50	1.503219604	Anger	-50	1.118560791	Joy	17	1.051803589	Neutral	8
Negative	Extortion	Competitive	.05	-50	50	100	0	1	0	0	0	0	0	0	0	0	0	0	0	0	0	0	0	0	0	0	Prosocial	5	1	Neutral	-18	11.7305336	Regret	-27	10.61476898	Neutral	-46	4.032669067	Neutral	-50	1.000228882	Neutral	-50	.983856201	Neutral	-50	3.482452393	Neutral	-50
Negative	Extortion	Competitive	.45	28	50	22	1	1	1	0	0	0	0	1	1	0	1	1	0	0	0	1	0	0	1	0	Prosocial	3	1	Sadness	50	4.599998474	Joy	50	2.599998474	Joy	23	3.5	Joy	26	.800003052	Regret	17	1.100006104	Neutral	42	1.699996948	Neutral	37
Negative	Extortion	Competitive	.65	36	50	14	1	1	1	0	0	0	1	1	0	1	1	0	1	0	1	0	1	1	1	1	Individualistic	2	1	Regret	28	10.125	Regret	39	2.447998047	Joy	45	1.439987183	Neutral	30	1.580001831	Anger	40	1.761993408	Neutral	44	1.351989746	Joy	49
Negative	Extortion	Competitive	.1	50	50	0	1	0	0	0	0	1	0	0	0	0	0	0	0	0	0	0	0	0	0	0	Altruist	3	1	Anger	50	7.280258179	Joy	50	2.815063477	Joy	-50	2.815185547	Joy	50	5.797576904	Joy	-50	126.9128723	Anger	-50	1.915893555	Joy	50
Negative	Extortion	Cooperative	.3	-30	-10	20	1	0	1	0	0	0	1	0	0	0	1	0	0	1	0	0	0	0	1	0	Individualistic	1	1	Anger	30	1.651100159	Joy	25	5.637992859	Anger	-19	3.035758972	Neutral	19	1.818023682	Neutral	20	7.10635376	Neutral	24	1.174804688	Regret	-21
Negative	Extortion	Cooperative	.9	-50	-30	20	1	1	0	1	1	1	1	1	1	1	1	1	1	1	1	1	1	1	1	0	Prosocial	3	1	Anger	0	5.282999039	Anger	37	1.11700058	Anger	1	2.166000366	Anger	-50	2.699996948	Joy	50	.699005127	Joy	50	.682998657	Joy	50
Negative	Extortion	Cooperative	.3	-50	-40	10	0	0	0	0	0	0	0	0	0	0	0	0	0	1	1	1	1	1	1	0	Individualistic	2	1	Neutral	-45	14.99969482	Neutral	-42	1.33367157	Neutral	-44	.882194519	Neutral	-49	.783035278	Neutral	-47	1.668426514	Neutral	-49	1.201934814	Anger	-50
Negative	Extortion	Cooperative	0	-39	-47	-8	0	0	0	0	0	0	0	0	0	0	0	0	0	0	0	0	0	0	0	0	Prosocial	3	2	Neutral	-29	8.86000061	Neutral	-43	1.667999268	Neutral	-46	2.250991821	Neutral	-43	.916992188	Neutral	-47	1.267974854	Neutral	-42	1.000976563	Neutral	-46
Negative	Extortion	Cooperative	0	-44	-47	-3	0	0	0	0	0	0	0	0	0	0	0	0	0	0	0	0	0	0	0	0	Prosocial	2	2	Neutral	-13	6.58423996	Neutral	-31	2.565513611	Neutral	-32	1.650062561	Neutral	-22	1.050354004	Neutral	-34	.768081665	Neutral	-48	11.06759644	Neutral	-50
Negative	Extortion	Cooperative	.45	-24	-50	-26	0	0	0	1	0	0	1	1	1	1	1	0	0	1	1	1	0	0	0	0	Individualistic	2	2	Anger	-50	1.968421936	Anger	48	2.169342041	Anger	-12	.909500122	Joy	48	1.735809326	Sadness	-13	1.701751709	Regret	38	.783477783	Sadness	50
Negative	Extortion	Cooperative	0	-36	-50	-14	0	0	0	0	0	0	0	0	0	0	0	0	0	0	0	0	0	0	0	0	Prosocial	3	1	Neutral	1	4.792999268	Neutral	-35	2.959999084	Neutral	-49	1.770996094	Joy	-50	2.272003174	Joy	-50	1.871994019	Joy	-50	1.470001221	Joy	-50
Negative	Extortion	Cooperative	0	-36	-50	-14	0	0	0	0	0	0	0	0	0	0	0	0	0	0	0	0	0	0	0	0	Prosocial	2	1	Neutral	-38	4.881183624	Joy	-45	2.44858551	Joy	-50	.882888794	Joy	-50	.549598694	Joy	-50	.933013916	Joy	-50	.766143799	Joy	-50
Negative	Extortion	Cooperative	.4	-44	-50	-6	1	0	1	1	1	1	0	0	0	1	0	0	0	1	0	0	1	0	0	0	Prosocial	2	1	Neutral	27	2.389785767	Joy	40	2.453056335	Sadness	43	1.058227539	Neutral	25	.792320251	Joy	-30	1.03742981	Neutral	45	.899993896	Neutral	41
Negative	Extortion	Cooperative	.5	-50	-50	0	0	0	0	1	1	0	1	1	1	0	0	1	0	0	1	0	0	1	1	1	Individualistic	4	1	Neutral	-37	1.884227753	Neutral	-50	.983718872	Neutral	-50	1.067184448	Joy	23	1.183799744	Joy	-50	.750259399	Sadness	-50	1.050201416	Joy	10
Negative	Extortion	Cooperative	.05	-50	-50	0	1	0	0	0	0	0	0	0	0	0	0	0	0	0	0	0	0	0	0	0	Prosocial	1	1	Sadness	1	9.614818573	Joy	-35	6.132339478	Neutral	13	.883956909	Neutral	-24	1.000350952	Neutral	-50	.74937439	Joy	-50	1.216918945	Neutral	-50
Negative	Extortion	Cooperative	.05	-50	-50	0	0	0	0	1	0	0	0	0	0	0	0	0	0	0	0	0	0	0	0	0	Prosocial	4	1	Neutral	3	11.32779694	Neutral	3	4.565673828	Neutral	1	1.648574829	Anger	-50	1.433883667	Joy	1	1.200561523	Neutral	50	1.311584473	Neutral	1
Negative	Extortion	Cooperative	0	-50	-50	0	0	0	0	0	0	0	0	0	0	0	0	0	0	0	0	0	0	0	0	0	Individualistic	3	2	Neutral	-50	14.24931335	Neutral	-50	5.233345032	Neutral	-50	2.282363892	Neutral	-50	3.23348999	Neutral	-50	.782623291	Neutral	-50	1.100158691	Neutral	-50
Negative	Extortion	Cooperative	.25	-50	-50	0	1	0	0	1	0	0	0	1	0	0	1	0	1	0	0	0	0	0	0	0	Prosocial	3	1	Sadness	-37	5.065414429	Neutral	9	1.582199097	Neutral	22	3.849494934	Anger	-24	1.866409302	Joy	5	7.69859314	Neutral	-14	4.398956299	Neutral	-29
Negative	Extortion	Cooperative	.3	-50	-50	0	1	0	0	1	0	0	0	0	0	1	0	0	0	1	1	1	0	0	0	0	Prosocial	2	2	Neutral	2	10.99615479	Joy	1	9.270797729	Joy	50	22.78997803	Neutral	-50	3.56539917	Joy	-50	1.739318848	Joy	-50	2.822967529	Neutral	-50
Negative	Extortion	Cooperative	0	-50	-50	0	0	0	0	0	0	0	0	0	0	0	0	0	0	0	0	0	0	0	0	0	Individualistic	1	2	Joy	-22	14.18512917	Joy	-24	9.918144226	Joy	-43	22.93148041	Joy	-42	1.416030884	Joy	-45	1.316650391	Joy	-50	.781936646	Joy	-50
Negative	Extortion	Cooperative	0	-50	-50	0	0	0	0	0	0	0	0	0	0	0	0	0	0	0	0	0	0	0	0	0	Prosocial	3	2	Neutral	-50	2.378707886	Neutral	-50	11.48626709	Neutral	-50	1.149627686	Neutral	-50	2.448150635	Neutral	-50	1.199188232	Neutral	-50	2.56463623	Neutral	-50
Negative	Extortion	Cooperative	.05	-50	-50	0	1	0	0	0	0	0	0	0	0	0	0	0	0	0	0	0	0	0	0	0	Prosocial	4	1	Neutral	-50	12.90359116	Neutral	-50	17.63291931	Neutral	-50	4.81237793	Neutral	-50	4.528457642	Neutral	-50	3.995544434	Neutral	-50	2.214050293	Neutral	-50
Negative	Extortion	Cooperative	.15	-50	-50	0	1	0	0	1	0	0	0	0	0	0	0	0	0	1	0	0	0	0	0	0	Individualistic	4	1	Regret	-33	7.397888184	Joy	-50	1.782173157	Neutral	50	3.11516571	Neutral	-46	9.547439575	Joy	-50	1.099990845	Neutral	-50	1.082672119	Neutral	-50
Negative	Extortion	Cooperative	0	-50	-50	0	0	0	0	0	0	0	0	0	0	0	0	0	0	0	0	0	0	0	0	0	Individualistic	2	1	Joy	-50	1.332998276	Joy	-48	1.466999054	Joy	-50	.566993713	Joy	-14	1.01599884	Joy	-38	.916999817	Joy	-26	.899993896	Joy	-25
Negative	Extortion	Cooperative	.2	-50	-50	0	1	1	1	1	0	0	0	0	0	0	0	0	0	0	0	0	0	0	0	0	Prosocial	5	1	Neutral	-14	10.39899826	Neutral	4	3.465995789	Neutral	3	1.932998657	Neutral	-25	1.600006104	Neutral	-29	1.49899292	Neutral	-34	1.26600647	Neutral	-37
Negative	Extortion	Cooperative	.25	41	-50	-91	1	1	0	0	0	0	1	0	0	1	1	0	0	0	0	0	0	0	0	0	Individualistic	2	1	Sadness	33	5.799869537	Sadness	0	2.426307678	Joy	1	4.876495361	Neutral	-3	4.750610352	Neutral	-23	3.401168823	Neutral	-40	1.400360107	Sadness	-31
Negative	Extortion	Cooperative	.05	50	-50	-100	1	0	0	0	0	0	0	0	0	0	0	0	0	0	0	0	0	0	0	0	Individualistic	2	1	Regret	-50	6.083904266	Regret	-50	11.6317749	Regret	-50	.966323853	Regret	-50	6.365844727	Regret	-50	1.599304199	Regret	-50	2.283081055	Regret	-50
Negative	Extortion	Cooperative	.5	-39	-8	31	0	1	0	1	1	1	0	1	0	1	0	0	1	1	1	1	0	0	0	0	Prosocial	2	1	Joy	11	13.30355072	Neutral	-17	11.35270691	Sadness	24	6.581192017	Sadness	-17	4.974700928	Joy	4	3.063720703	Joy	10	3.222229004	Joy	-31
Negative	Extortion	Cooperative	.05	-50	0	50	1	0	0	0	0	0	0	0	0	0	0	0	0	0	0	0	0	0	0	0	Individualistic	2	1	Joy	-50	7.241775513	Neutral	3	2.138313293	Neutral	-2	1.013839722	Neutral	3	1.12739563	Neutral	-50	1.077926636	Neutral	1	.919189453	Neutral	-50
Negative	Extortion	Cooperative	.2	-50	0	50	0	0	0	0	0	0	0	0	0	0	0	0	0	0	1	1	1	1	0	0	Individualistic	3	1	Regret	-36	7.616889954	Sadness	-50	1.648620605	Anger	-50	1.199249268	Joy	-50	.867218018	Joy	-50	.629821777	Neutral	50	.866744995	Anger	-50
Negative	Extortion	Cooperative	.6	50	0	-50	1	1	1	0	0	1	0	0	1	0	1	0	0	1	1	1	1	0	1	1	Individualistic	2	1	Joy	49	.399999619	Sadness	50	.5	Joy	38	1.199996948	Anger	50	1	Joy	50	1.299995422	Joy	31	1.400009155	Joy	26
Negative	Extortion	Cooperative	0	11	11	0	0	0	0	0	0	0	0	0	0	0	0	0	0	0	0	0	0	0	0	0	Individualistic	3	1	Joy	9	2.248001099	Joy	7	1.374000549	Joy	9	2.336997986	Joy	10	1.666000366	Joy	16	1.42300415	Joy	18	1.207000732	Joy	20
Negative	Extortion	Cooperative	.45	9	20	11	1	0	1	1	0	0	0	0	1	1	0	0	1	1	1	0	0	0	0	1	Prosocial	3	1	Anger	15	1.699001312	Regret	38	2.380004883	Anger	23	2.822998047	Anger	22	1.681991577	Sadness	32	1.677001953	Regret	40	1.464996338	Anger	14
Negative	Extortion	Cooperative	.1	32	22	-10	1	0	0	0	0	0	0	0	0	0	0	0	0	0	0	0	0	0	1	0	Individualistic	2	1	Anger	36	2.348003387	Regret	35	2.464996338	Neutral	34	4.699996948	Joy	35	1.378005981	Joy	30	1.400009155	Joy	21	2.199996948	Joy	44
Negative	Extortion	Cooperative	.6	20	23	3	1	1	0	1	0	1	1	1	1	1	0	0	0	1	1	0	0	1	1	0	Individualistic	3	2	Neutral	21	10.75554276	Neutral	23	9.638313293	Neutral	40	1.184539795	Neutral	29	2.153015137	Neutral	27	4.085144043	Neutral	28	1.301132202	Neutral	23
Negative	Extortion	Cooperative	.4	30	27	-3	1	0	0	0	0	0	1	0	1	0	0	0	1	1	1	1	0	1	0	0	Individualistic	3	1	Sadness	21	2.755004883	Neutral	45	4.333984375	Neutral	32	2.756011963	Neutral	12	54.54101563	Neutral	19	1.937011719	Joy	28	1.683959961	Neutral	38
Negative	Extortion	Cooperative	.8	24	30	6	1	1	1	1	0	1	1	1	1	1	1	1	1	1	1	0	0	1	1	0	Prosocial	4	2	Neutral	24	6.96100235	Anger	24	2.367996216	Sadness	31	2.486000061	Sadness	29	44.23300171	Sadness	15	2.93800354	Regret	25	2.204986572	Regret	30
Negative	Extortion	Cooperative	1	33	32	-1	1	1	1	1	1	1	1	1	1	1	1	1	1	1	1	1	1	1	1	1	Individualistic	2	1	Neutral	33	1.799999237	Neutral	23	1.399997711	Neutral	26	.900001526	Neutral	46	66.20000458	Joy	50	.899993896	Neutral	40	.899993896	Anger	33
Negative	Extortion	Cooperative	.5	33	32	-1	1	1	0	0	1	1	0	0	1	1	0	0	1	1	0	0	1	0	1	0	Individualistic	2	1	Joy	27	4.524997711	Neutral	30	1.957000732	Joy	36	3.288993835	Neutral	-41	3.559997559	Joy	37	3.287994385	Neutral	44	2.330001831	Joy	-34
Negative	Extortion	Cooperative	.2	43	32	-11	1	1	0	0	1	0	0	0	0	0	0	1	0	0	0	0	0	0	0	0	Individualistic	2	1	Joy	17	5.887001038	Joy	-24	12.09799957	Neutral	24	2.146011353	Neutral	26	2.490005493	Neutral	25	3.394012451	Neutral	28	1.695983887	Neutral	39
Negative	Extortion	Cooperative	.4	37	36	-1	0	0	1	1	0	1	0	0	0	1	1	0	0	0	0	0	0	1	1	1	Individualistic	3	1	Anger	37	1.74703598	Regret	39	1.234695435	Anger	42	1.399459839	Neutral	42	3.599807739	Sadness	38	.999130249	Anger	30	1.211135864	Anger	40
Negative	Extortion	Cooperative	.3	23	37	14	1	0	1	1	0	1	0	0	0	0	0	1	0	0	0	0	0	1	0	0	Prosocial	3	1	Neutral	25	1.732975006	Neutral	16	1.76707077	Neutral	15	1.31678009	Joy	19	1.969062805	Sadness	26	3.135192871	Anger	22	1.167068481	Regret	26
Negative	Extortion	Cooperative	.4	20	40	20	1	0	0	1	1	1	0	0	1	0	0	1	0	1	0	0	0	0	1	0	Prosocial	2	1	Joy	33	1.283998489	Joy	28	1.200000763	Neutral	48	6.074996948	Anger	40	1.790000916	Joy	38	2.489990234	Neutral	23	3.99899292	Neutral	32
Negative	Extortion	Cooperative	.05	50	50	0	0	0	0	0	1	0	0	0	0	0	0	0	0	0	0	0	0	0	0	0	Individualistic	2	1	Regret	50	1.571998596	Anger	50	1.317001343	Joy	50	1.694000244	Sadness	50	4.292007446	Sadness	50	1.965988159	Joy	50	3.007995605	Neutral	50
Negative	Extortion	Cooperative	.5	50	50	0	1	1	1	0	0	1	1	0	0	1	1	0	0	1	0	0	1	0	1	0	Individualistic	2	1	Neutral	50	1.200000763	Sadness	40	1.192001343	Neutral	38	1.099998474	Joy	35	4.399993896	Neutral	37	1.199996948	Neutral	46	1.5	Neutral	46
Negative	Extortion	Cooperative	.05	50	50	0	1	0	0	0	0	0	0	0	0	0	0	0	0	0	0	0	0	0	0	0	Individualistic	3	2	Joy	50	1.86000061	Neutral	50	2.25	Neutral	50	3.619995117	Joy	50	2.604995728	Sadness	50	1.179000854	Sadness	50	2.211975098	Anger	50
Negative	Extortion	Cooperative	.7	12	9	-3	1	0	1	0	1	1	0	1	1	0	1	1	1	1	0	0	1	1	1	1	Prosocial	2	2	Neutral	14	1.5	Joy	17	4.899997711	Sadness	13	2.599998474	Joy	13	8.800003052	Sadness	11	3.300003052	Neutral	9	.552993774	Neutral	15
Negative	Extortion	Neutral	.75	-32	-18	14	1	1	0	0	0	1	1	1	1	1	1	1	1	0	1	1	1	1	1	0	Prosocial	1	1	Neutral	-22	4.057525635	Sadness	-32	3.009780884	Regret	-20	.881416321	Neutral	-23	.897918701	Neutral	-20	1.2134552	Sadness	-29	2.494430542	Joy	-4
Negative	Extortion	Neutral	.2	21	-24	-45	0	0	1	0	0	0	0	0	1	0	0	0	0	0	1	0	0	1	0	0	Individualistic	3	2	Neutral	7	3.900886536	Neutral	-43	1.947982788	Neutral	5	1.567802429	Neutral	13	2.716156006	Neutral	-26	2.395751953	Neutral	26	4.582305908	Neutral	-41
Negative	Extortion	Neutral	.8	-50	-28	22	1	1	1	1	1	1	1	1	1	1	0	0	0	0	1	1	1	1	1	1	Prosocial	5	2	Sadness	29	11.64686966	Joy	25	14.52954865	Joy	43	5.08152771	Regret	16	11.54682922	Joy	22	5.698684692	Regret	0	3.532226563	Regret	2
Negative	Extortion	Neutral	1	-48	-33	15	1	1	1	1	1	1	1	1	1	1	1	1	1	1	1	1	1	1	1	1	Prosocial	5	2	Sadness	-41	10.66619873	Sadness	-46	5.782485962	Joy	-2	3.516555786	Joy	-3	2.483200073	Joy	-20	2.949859619	Neutral	-43	1.917022705	Joy	-37
Negative	Extortion	Neutral	.4	-50	-33	17	0	0	0	1	0	1	0	1	0	1	0	0	0	1	1	0	0	1	1	0	Prosocial	4	2	Anger	32	6.317451477	Regret	21	3.658325195	Regret	-22	2.04498291	Regret	18	.765365601	Anger	-25	1.198318481	Regret	-49	2.626922607	Joy	-43
Negative	Extortion	Neutral	.65	-32	-34	-2	1	0	0	1	1	1	1	1	1	1	1	0	1	0	0	1	1	0	0	1	Individualistic	4	1	Regret	-27	2.062339783	Neutral	26	2.312927246	Neutral	-7	1.173294067	Neutral	-24	7.73878479	Neutral	-14	.805618286	Neutral	-22	.942260742	Neutral	18
Negative	Extortion	Neutral	.3	-49	-35	14	1	0	1	0	0	0	1	0	1	0	0	0	1	0	1	0	0	0	0	0	Individualistic	3	1	Sadness	-47	8.479000092	Joy	30	5.447998047	Anger	44	6.313995361	Joy	-48	5.812988281	Neutral	42	2.76499939	Neutral	-48	5.914001465	Sadness	-49
Negative	Extortion	Neutral	.45	19	-35	-54	1	1	0	0	0	1	1	0	0	1	0	0	1	0	1	0	0	1	0	1	Individualistic	3	1	Neutral	27	11.21699524	Neutral	19	.979995728	Regret	-32	1.930999756	Neutral	-21	3.036987305	Joy	20	2.659973145	Neutral	26	3.445983887	Neutral	-36
Negative	Extortion	Neutral	.2	-50	-37	13	0	0	0	0	1	0	0	0	0	0	1	0	1	0	1	0	0	0	0	0	Prosocial	3	1	Neutral	-25	15.66300201	Neutral	-36	3.833999634	Neutral	-47	1.832992554	Neutral	-47	1.233001709	Regret	-50	1.132995605	Joy	-10	2.32699585	Neutral	-31
Negative	Extortion	Neutral	.2	-43	-44	-1	0	0	1	0	0	1	0	1	0	0	0	0	1	0	0	0	0	0	0	0	Prosocial	4	1	Neutral	-19	10.66600418	Neutral	23	5.322998047	Neutral	-18	1.257995605	Joy	-36	2.444000244	Neutral	-18	1.525009155	Neutral	-34	3.532989502	Neutral	7
Negative	Extortion	Neutral	.4	41	-46	-87	0	0	1	1	0	0	1	0	1	1	0	1	0	1	0	0	0	0	0	1	Individualistic	2	1	Sadness	33	1.999404907	Joy	50	1.674728394	Neutral	35	1.379074097	Joy	44	3.698867798	Joy	49	2.666122437	Neutral	38	1.739639282	Joy	42
Negative	Extortion	Neutral	.95	-30	-47	-17	1	1	1	1	1	1	1	1	1	1	1	1	1	1	1	1	1	1	1	0	Prosocial	2	1	Neutral	-50	5.520000458	Neutral	-1	1.666000366	Neutral	0	1.25	Joy	-2	.93800354	Joy	-2	1.25	Joy	-1	1.145996094	Neutral	-1
Negative	Extortion	Neutral	.05	-38	-50	-12	1	0	0	0	0	0	0	0	0	0	0	0	0	0	0	0	0	0	0	0	Individualistic	3	2	Anger	-42	5.414886475	Neutral	-50	2.37840271	Neutral	-50	1.372703552	Neutral	-50	1.58921051	Neutral	-50	1.17098999	Neutral	-50	2.525848389	Neutral	-50
Negative	Extortion	Neutral	.2	-40	-50	-10	1	1	1	0	0	1	0	0	0	0	0	0	0	0	0	0	0	0	0	0	Prosocial	2	1	Anger	19	18.83789825	Neutral	9	2.658996582	Sadness	-19	1.255661011	Neutral	19	1.958526611	Neutral	9	1.582183838	Neutral	21	1.729888916	Neutral	-27
Negative	Extortion	Neutral	0	-50	-50	0	0	0	0	0	0	0	0	0	0	0	0	0	0	0	0	0	0	0	0	0	Individualistic	2	1	Joy	50	6.249002457	Anger	-50	1.041000366	Anger	-50	1.041000366	Anger	-50	.729003906	Anger	-50	.832992554	Anger	-50	1.042007446	Anger	-50
Negative	Extortion	Neutral	.7	-50	-50	0	0	1	0	1	0	1	1	1	1	1	1	1	0	0	0	1	1	1	1	1	Individualistic	2	2	Neutral	-38	15.08546448	Sadness	-50	2.913482666	Joy	-22	8.325393677	Neutral	-4	3.130599976	Joy	31	4.213287354	Neutral	34	1.334625244	Joy	25
Negative	Extortion	Neutral	0	-50	-50	0	0	0	0	0	0	0	0	0	0	0	0	0	0	0	0	0	0	0	0	0	Individualistic	2	1	Sadness	-50	16.33553314	Sadness	-50	7.784439087	Sadness	-50	1.849952698	Sadness	-50	5.001068115	Sadness	-50	.984130859	Sadness	-50	1.400390625	Sadness	-50
Negative	Extortion	Neutral	.2	-50	-50	0	0	0	0	1	1	0	1	1	0	0	0	0	0	0	0	0	0	0	0	0	Prosocial	3	1	Neutral	-50	7.058425903	Neutral	-50	2.632896423	Neutral	-50	6.365402222	Neutral	-18	6.913925171	Sadness	-50	1.333145142	Joy	-15	1.182617188	Neutral	-1
Negative	Extortion	Neutral	.55	-50	-50	0	0	0	0	0	0	0	1	1	1	1	1	1	1	1	1	1	0	0	0	1	Prosocial	3	2	Neutral	-36	21.61613083	Neutral	-26	22.14242554	Joy	-23	9.515869141	Neutral	-24	4.064376831	Neutral	-31	3.424682617	Neutral	-25	3.260009766	Regret	-34
Negative	Extortion	Neutral	0	-50	-50	0	0	0	0	0	0	0	0	0	0	0	0	0	0	0	0	0	0	0	0	0	Prosocial	6	1	Neutral	-41	25.17999649	Neutral	-40	5.281997681	Neutral	-33	1.584991455	Neutral	-37	1.00100708	Neutral	-39	1.25	Neutral	-38	1.016998291	Neutral	-40
Negative	Extortion	Neutral	0	-50	-50	0	0	0	0	0	0	0	0	0	0	0	0	0	0	0	0	0	0	0	0	0	Prosocial	2	1	Neutral	-30	11.76941299	Neutral	-50	11.26750946	Neutral	-50	7.752288818	Neutral	-50	1.10105896	Neutral	-50	.767990112	Neutral	-50	1.19883728	Anger	-50
Negative	Extortion	Neutral	.5	-50	-50	0	1	0	1	1	0	1	0	1	1	0	1	0	1	0	0	0	1	0	1	0	Prosocial	3	2	Sadness	16	4.934837341	Joy	22	4.784301758	Sadness	20	1.700080872	Joy	19	1.333374023	Sadness	23	2.017730713	Sadness	-31	1.850814819	Joy	-32
Negative	Extortion	Neutral	.15	-50	-50	0	1	0	1	0	0	0	0	0	0	1	0	0	0	0	0	0	0	0	0	0	Prosocial	4	2	Sadness	-46	4.367099762	Joy	-10	1.815628052	Neutral	-39	4.817489624	Joy	17	.883453369	Neutral	18	.74961853	Joy	-22	.950393677	Neutral	-46
Negative	Extortion	Neutral	0	-50	-50	0	0	0	0	0	0	0	0	0	0	0	0	0	0	0	0	0	0	0	0	0	Individualistic	2	2	Neutral	-26	3.750419617	Neutral	-50	1.333938599	Neutral	-50	1.650238037	Neutral	-50	1.300094604	Neutral	-50	1.316452026	Neutral	-50	3.866882324	Neutral	-50
Negative	Extortion	Neutral	.25	-50	-50	0	1	1	0	0	0	0	1	1	0	0	0	1	0	0	0	0	0	0	0	0	Prosocial	3	2	Neutral	-19	4.03345871	Neutral	0	3.13180542	Neutral	-23	1.649658203	Regret	-24	1.448928833	Neutral	-24	1.232147217	Neutral	-22	1.481079102	Neutral	-20
Negative	Extortion	Neutral	.4	-50	-50	0	1	1	1	0	1	0	0	1	0	0	1	0	1	0	0	0	0	1	0	0	Prosocial	2	1	Regret	50	43.8331604	Anger	50	4.703819275	Sadness	50	1.840011597	Neutral	-26	.632949829	Regret	28	2.905502319	Neutral	-18	1.923217773	Neutral	38
Negative	Extortion	Neutral	.45	-50	-50	0	0	1	0	0	1	0	0	0	0	0	1	1	0	1	1	0	0	1	1	1	Competitive	4	2	Neutral	50	9.148139954	Anger	50	2.650794983	Joy	-46	10.32794189	Neutral	33	3.356079102	Anger	-50	2.182144165	Joy	-50	1.584716797	Neutral	50
Negative	Extortion	Neutral	0	-50	-50	0	0	0	0	0	0	0	0	0	0	0	0	0	0	0	0	0	0	0	0	0	Prosocial	3	2	Neutral	-44	6.369670868	Neutral	-38	3.350341797	Neutral	-41	1.733718872	Neutral	-46	2.500259399	Neutral	-50	2.184356689	Neutral	-39	1.433898926	Neutral	-36
Negative	Extortion	Neutral	0	24	-50	-74	0	0	0	0	0	0	0	0	0	0	0	0	0	0	0	0	0	0	0	0	Individualistic	2	1	Anger	-41	3.486824036	Anger	-38	2.136238098	Sadness	-36	1.668869019	Anger	-40	1.151367188	Anger	30	2.202453613	Anger	31	.834747314	Anger	37
Negative	Extortion	Neutral	.7	27	-50	-77	0	1	1	1	1	0	0	1	1	0	1	1	1	0	1	1	1	1	0	1	Prosocial	3	1	Sadness	37	4.69997406	Neutral	31	2.098327637	Neutral	-37	4.496681213	Neutral	19	3.373733521	Neutral	26	2.5	Neutral	29	1.995040894	Neutral	32
Negative	Extortion	Neutral	.9	39	-50	-89	1	1	1	1	1	1	1	1	1	1	1	1	0	1	1	1	1	1	0	1	Individualistic	2	2	Sadness	1	12.40000153	Joy	50	1.5	Joy	50	3.100006104	Sadness	-50	1.199996948	Joy	50	4.699996948	Joy	50	1.5	Joy	50
Negative	Extortion	Neutral	0	7	-50	-57	0	0	0	0	0	0	0	0	0	0	0	0	0	0	0	0	0	0	0	0	Individualistic	2	1	Neutral	-50	9.482635498	Anger	-50	2.832969666	Anger	-50	1.800476074	Neutral	-50	.999328613	Neutral	-50	1.31652832	Neutral	-50	2.716110229	Neutral	-50
Negative	Extortion	Neutral	.1	-50	0	50	1	0	1	0	0	0	0	0	0	0	0	0	0	0	0	0	0	0	0	0	Prosocial	2	2	Anger	-50	5.084001541	Joy	50	4.367004395	Anger	-50	1.466003418	Joy	-50	1.5	Joy	-50	2.151000977	Joy	-50	1.399993896	Joy	-50
Negative	Extortion	Neutral	.15	-50	0	50	1	0	0	1	0	0	0	0	1	0	0	0	0	0	0	0	0	0	0	0	Prosocial	3	2	Anger	27	3.446922302	Joy	28	4.677757263	Joy	-20	1.820549011	Sadness	30	.832565308	Joy	-24	2.837173462	Joy	22	1.168212891	Joy	37
Negative	Extortion	Neutral	.25	24	17	-7	1	0	1	0	0	0	0	0	0	1	0	0	1	0	0	0	0	0	0	1	Prosocial	4	1	Sadness	25	.800001144	Joy	38	1.600002289	Sadness	-21	.900001526	Regret	28	.800003052	Sadness	21	2.200004578	Sadness	30	.899993896	Neutral	27
Negative	Extortion	Neutral	.6	16	20	4	0	1	0	1	1	0	1	0	0	1	1	0	1	1	1	1	0	1	1	0	Individualistic	2	1	Neutral	21	3.600002289	Neutral	13	1.099998474	Joy	8	1.5	Neutral	12	2	Joy	5	1.300003052	Joy	17	1.5	Neutral	-6
Negative	Extortion	Neutral	.15	-38	23	61	1	0	0	1	0	0	1	0	0	0	0	0	0	0	0	0	0	0	0	0	Individualistic	2	1	Anger	-21	11.95643997	Neutral	-21	20.6286087	Neutral	41	7.695129395	Regret	-42	1.39302063	Joy	-50	1.292892456	Neutral	8	3.168426514	Anger	-39
Negative	Extortion	Neutral	.8	27	26	-1	1	1	1	1	1	0	1	1	1	1	1	0	1	1	1	0	1	1	0	1	Prosocial	2	1	Joy	19	11.6309967	Joy	19	14.02799988	Joy	29	10.87298584	Joy	25	10.05999756	Sadness	20	1.57901001	Anger	23	1.888977051	Joy	24
Negative	Extortion	Neutral	.5	23	27	4	1	0	0	1	1	0	1	0	1	1	1	1	0	0	0	0	0	1	1	0	Prosocial	5	1	Sadness	-23	3.160575867	Joy	26	1.481140137	Neutral	13	2.941635132	Neutral	-15	2.834533691	Neutral	2	1.453521729	Joy	4	1.824798584	Neutral	8
Negative	Extortion	Neutral	1	38	34	-4	1	1	1	1	1	1	1	1	1	1	1	1	1	1	1	1	1	1	1	1	Prosocial	2	1	Neutral	33	9.334999084	Neutral	38	1.760009766	Neutral	35	1.833999634	Neutral	32	1.794006348	Neutral	40	2.007003784	Joy	46	1.588989258	Joy	39
Negative	Extortion	Neutral	.9	-40	37	77	1	1	1	1	1	1	1	1	1	0	0	1	1	1	1	1	1	1	1	1	Prosocial	4	2	Neutral	-21	11.81186295	Joy	0	3.403388977	Joy	15	2.819366455	Joy	16	1.768325806	Joy	43	1.835021973	Joy	37	.917572021	Joy	41
Negative	Extortion	Neutral	.15	41	37	-4	1	0	0	0	1	1	0	0	0	0	0	0	0	0	0	0	0	0	0	0	Individualistic	5	2	Joy	39	2.199998856	Neutral	42	1.100002289	Neutral	42	1.300003052	Joy	43	1	Joy	39	.800003052	Joy	40	1	Neutral	36
Negative	Extortion	Neutral	.95	17	4	-13	1	1	1	1	1	1	1	1	1	1	1	1	1	1	1	1	0	1	1	1	Prosocial	4	1	Sadness	4	15.39310074	Joy	13	20.70943451	Joy	18	7.574707031	Joy	3	57.57659912	Joy	5	10.06369019	Sadness	6	1.7159729	Joy	9
Negative	Extortion	Neutral	.2	-32	40	72	0	1	0	0	0	1	1	0	0	0	0	0	0	0	0	0	1	0	0	0	Individualistic	2	2	Neutral	36	3.862304688	Joy	-27	9.777191162	Joy	28	2.030883789	Neutral	26	66.72160339	Neutral	32	16.49874878	Neutral	31	20.18444824	Regret	28
Negative	Extortion	Neutral	.5	27	42	15	0	1	1	1	1	1	0	0	0	1	1	0	0	1	1	1	0	0	0	0	Individualistic	2	1	Sadness	37	5.300003052	Neutral	34	2.100006104	Sadness	36	.600006104	Neutral	30	.699996948	Joy	34	1.300003052	Neutral	33	6.800018311	Sadness	35
Negative	Extortion	Neutral	0	-50	43	93	0	0	0	0	0	0	0	0	0	0	0	0	0	0	0	0	0	0	0	0	Prosocial	2	2	Joy	-35	5.614784241	Joy	-24	3.893558502	Joy	-41	1.839256287	Joy	-45	1.070236206	Joy	-37	.952682495	Joy	-43	.985748291	Joy	-41
Negative	Extortion	Neutral	.4	37	43	6	1	1	1	1	0	1	0	0	0	0	0	0	1	0	0	0	0	0	1	1	Individualistic	2	2	Anger	33	1.813999176	Sadness	37	1.289001465	Anger	31	1.402008057	Anger	38	35.45100403	Sadness	30	1.43800354	Anger	37	19.95700073	Sadness	26
Negative	Extortion	Neutral	.1	-50	50	100	0	1	0	0	1	0	0	0	0	0	0	0	0	0	0	0	0	0	0	0	Individualistic	2	2	Regret	50	16.44702911	Anger	50	5.49949646	Joy	4	2.084442139	Joy	31	1.300262451	Anger	3	5.5625	Joy	4	.967224121	Joy	9
Negative	Extortion	Neutral	.3	48	50	2	1	0	1	0	0	1	0	0	0	0	0	0	1	0	1	0	0	0	1	0	Prosocial	4	1	Anger	-50	5.598205566	Joy	-50	2.260070801	Sadness	46	2.419555664	Anger	-45	2.459838867	Anger	-49	2.320068359	Anger	45	1.920532227	Joy	46
Negative	Extortion	Neutral	.5	50	50	0	1	1	0	1	0	1	0	0	1	0	0	0	1	0	0	0	1	1	1	1	Individualistic	2	1	Sadness	-42	14.86187363	Neutral	50	3.873123169	Neutral	-50	3.543289185	Regret	-50	2.566741943	Sadness	50	2.188049316	Regret	-50	3.151809692	Joy	50
Negative	Extortion	Neutral	.45	50	50	0	1	0	0	1	1	0	1	0	0	1	1	0	0	0	1	0	0	0	1	1	Individualistic	2	1	Sadness	50	1.255004883	Joy	50	1.492996216	Neutral	-26	2.416000366	Anger	46	1.215988159	Sadness	-46	2.010986328	Joy	50	2.570983887	Anger	45
Negative	Generosity	Competitive	.55	-50	-19	31	1	1	1	1	1	1	0	0	0	1	0	0	1	0	0	1	1	0	0	1	Prosocial	2	1	Neutral	30	2.35436058	Neutral	40	2.170593262	Joy	50	1.135414124	Sadness	47	.918067932	Neutral	26	.918319702	Regret	-35	1.102035522	Joy	50
Negative	Generosity	Competitive	.05	-50	-21	29	0	0	0	0	0	0	0	0	0	0	0	0	0	0	0	0	0	0	0	1	Altruist	2	1	Joy	-50	2.80052948	Joy	-50	1.917732239	Joy	-50	1.251434326	Joy	-50	2.701644897	Joy	-50	1.066894531	Joy	-50	1.182540894	Joy	-50
Negative	Generosity	Competitive	.05	-50	-23	27	0	0	0	1	0	0	0	0	0	0	0	0	0	0	0	0	0	0	0	0	Individualistic	2	1	Joy	5	20.86201859	Neutral	-14	10.01599121	Neutral	-41	.969802856	Anger	-50	1.731887817	Joy	-50	.977050781	Neutral	-50	6.924316406	Joy	-50
Negative	Generosity	Competitive	.8	-50	-33	17	0	1	1	0	1	1	1	1	1	1	1	0	0	1	1	1	1	1	1	1	Individualistic	2	2	Joy	39	28.40957642	Neutral	-2	1.099617004	Joy	-8	.883514404	Regret	1	6.199829102	Neutral	2	3.158508301	Joy	-34	1.115859985	Joy	0
Negative	Generosity	Competitive	.15	42	-33	-75	0	1	1	0	1	0	0	0	0	0	0	0	0	0	0	0	0	0	0	0	Individualistic	4	1	Regret	41	6.430999756	Joy	50	1.507995605	Joy	41	1.209991455	Anger	34	1.440994263	Neutral	46	2.715011597	Joy	34	3.027999878	Anger	42
Negative	Generosity	Competitive	.45	-49	-48	1	1	0	1	0	1	0	1	1	0	1	0	0	1	0	0	1	0	1	0	0	Prosocial	3	1	Joy	-50	21.2460022	Joy	20	6.163009644	Joy	-50	7.983001709	Joy	28	1.686981201	Neutral	24	4.12600708	Joy	-10	5.846984863	Joy	22
Negative	Generosity	Competitive	.8	-50	-49	1	1	0	0	0	1	1	1	1	1	1	1	1	1	1	1	1	1	1	1	0	Individualistic	5	1	Joy	43	4.115322113	Regret	-39	2.531494141	Neutral	26	1.315887451	Neutral	1	1.897506714	Joy	12	.866424561	Joy	21	.898208618	Joy	28
Negative	Generosity	Competitive	.7	-50	-50	0	0	0	0	1	1	1	1	0	0	0	1	1	1	1	1	1	1	1	1	1	Individualistic	4	2	Joy	-17	13.02142334	Joy	0	8.990196228	Neutral	-14	3.090309143	Joy	17	27.99212646	Joy	20	2.671600342	Joy	27	1.736419678	Joy	24
Negative	Generosity	Competitive	.1	-50	-50	0	0	1	0	0	1	0	0	0	0	0	0	0	0	0	0	0	0	0	0	0	Individualistic	3	2	Joy	4	22.17599869	Sadness	-27	3.617996216	Joy	15	3.268005371	Joy	9	1.299987793	Sadness	22	2.466995239	Joy	-15	1.835006714	Neutral	15
Negative	Generosity	Competitive	.1	-50	-50	0	1	0	0	1	0	0	0	0	0	0	0	0	0	0	0	0	0	0	0	0	Prosocial	2	1	Joy	-50	7.703395844	Regret	-50	7.987091064	Neutral	23	2.418983459	Neutral	-28	1.08380127	Regret	-30	1.100997925	Regret	-16	.66734314	Regret	-22
Negative	Generosity	Competitive	.35	-50	-50	0	0	1	0	0	0	1	0	0	0	0	1	0	1	0	0	0	1	0	1	1	Prosocial	5	2	Joy	32	7.533946991	Sadness	45	8.162849426	Sadness	47	5.827896118	Joy	48	2.89906311	Joy	-38	2.219055176	Joy	45	1.128387451	Joy	36
Negative	Generosity	Competitive	.1	-50	-50	0	1	1	0	0	0	0	0	0	0	0	0	0	0	0	0	0	0	0	0	0	Individualistic	2	1	Joy	7	1.316692352	Joy	8	1.099960327	Joy	-12	1.849876404	Neutral	-17	5.183425903	Joy	-14	1.183380127	Joy	23	1.416534424	Neutral	-12
Negative	Generosity	Competitive	0	-50	-50	0	0	0	0	0	0	0	0	0	0	0	0	0	0	0	0	0	0	0	0	0	Prosocial	4	1	Joy	-50	6.79999733	Neutral	-50	1.800003052	Joy	-50	2.5	Neutral	0	1.699996948	Joy	-50	5.799987793	Neutral	3	1.5	Joy	-50
Negative	Generosity	Competitive	.1	-50	-50	0	0	0	1	0	0	0	0	0	0	0	1	0	0	0	0	0	0	0	0	0	Individualistic	3	1	Joy	23	12.01037216	Joy	36	2.398788452	Anger	23	8.663574219	Joy	30	2.232406616	Neutral	-27	1.333023071	Neutral	-36	3.081726074	Neutral	28
Negative	Generosity	Competitive	.05	-50	-50	0	0	0	0	0	0	0	1	0	0	0	0	0	0	0	0	0	0	0	0	0	Individualistic	3	1	Neutral	-50	6.561914444	Anger	-25	2.131904602	Neutral	-49	2.031860352	Neutral	-27	1.716400146	Neutral	-22	.999359131	Neutral	-48	3.314651489	Neutral	-47
Negative	Generosity	Competitive	.3	27	0	-27	0	0	1	1	0	0	0	1	0	0	1	0	1	0	0	0	0	1	0	0	Individualistic	2	1	Neutral	39	2.200000763	Neutral	40	2.599998474	Neutral	50	1.599998474	Sadness	-16	3.399993896	Neutral	45	1.400009155	Neutral	39	1.199996948	Neutral	36
Negative	Generosity	Competitive	1	-47	13	60	1	1	1	1	1	1	1	1	1	1	1	1	1	1	1	1	1	1	1	1	Prosocial	2	2	Joy	-21	15.92015839	Joy	-2	4.667205811	Joy	4	3.900985718	Joy	5	8.435165405	Joy	6	3.715606689	Joy	8	1.7003479	Joy	9
Negative	Generosity	Competitive	.85	26	13	-13	1	1	0	1	1	1	1	1	0	1	0	1	1	1	1	1	1	1	1	1	Individualistic	2	2	Anger	-17	5.594314575	Joy	13	7.62096405	Anger	-12	1.607284546	Joy	29	2.060165405	Anger	36	6.599014282	Anger	21	6.666748047	Regret	14
Negative	Generosity	Competitive	.8	33	13	-20	1	0	1	1	1	1	1	1	1	1	1	1	0	0	0	1	1	1	1	1	Individualistic	3	2	Joy	33	2.46522522	Neutral	16	7.59903717	Sadness	14	1.115753174	Neutral	12	1.518043518	Joy	13	2.616607666	Neutral	25	1.200378418	Neutral	34
Negative	Generosity	Competitive	.75	-29	16	45	1	0	1	1	0	0	1	1	0	1	1	0	1	1	1	1	1	1	1	1	Individualistic	2	2	Neutral	46	2.616996765	Anger	-38	4.421005249	Regret	26	1.357002258	Joy	33	1.531005859	Anger	38	1.089004517	Sadness	21	1.20300293	Joy	50
Negative	Generosity	Competitive	.45	37	19	-18	1	1	0	1	1	0	0	0	0	0	0	1	0	1	1	0	1	1	0	0	Prosocial	5	1	Joy	19	4.400001526	Joy	15	1.900001526	Anger	22	2.299995422	Joy	-26	1.5	Joy	19	2.800003052	Neutral	19	1	Neutral	20
Negative	Generosity	Competitive	.45	37	21	-16	0	1	0	0	0	1	0	1	1	0	0	1	1	0	1	1	1	0	0	0	Prosocial	3	2	Joy	23	1.415157318	Joy	15	12.47148132	Sadness	17	53.68125916	Sadness	22	1.114196777	Joy	27	9.890838623	Sadness	17	20.78048706	Sadness	19
Negative	Generosity	Competitive	.45	16	22	6	1	0	0	1	1	0	0	1	1	0	0	0	0	1	1	0	0	1	0	1	Individualistic	3	1	Neutral	23	2.874771118	Joy	19	2.189407349	Sadness	-19	2.630691528	Sadness	27	2.061553955	Sadness	-16	2.681915283	Regret	28	1.742950439	Anger	29
Negative	Generosity	Competitive	.4	35	22	-13	1	0	1	0	0	0	1	0	0	1	1	1	0	0	0	0	1	1	0	0	Prosocial	2	2	Joy	25	7.810005188	Joy	-10	2.546005249	Neutral	-15	4.604995728	Joy	11	4.739990234	Joy	50	1.552001953	Sadness	35	15.40301514	Sadness	19
Negative	Generosity	Competitive	.35	-39	23	62	0	1	1	1	0	0	1	0	0	0	0	0	1	1	1	0	0	0	0	0	Prosocial	3	2	Joy	6	13.5	Joy	-19	4.100006104	Joy	6	2.5	Neutral	-25	2.5	Joy	-18	1.300003052	Neutral	39	1	Sadness	-11
Negative	Generosity	Competitive	.85	-4	28	32	1	0	1	1	1	1	1	1	1	1	1	1	1	1	1	0	1	1	1	0	Prosocial	2	2	Joy	44	11.74993896	Sadness	50	12.91712189	Joy	33	6.233291626	Joy	50	5.750183105	Joy	50	2.350570679	Neutral	43	1.650054932	Joy	45
Negative	Generosity	Competitive	.2	42	33	-9	1	0	0	1	0	0	0	0	0	0	1	0	0	0	0	0	0	1	0	0	Prosocial	4	1	Joy	38	10.09999847	Joy	33	5.699996948	Joy	27	1.900009155	Neutral	37	1.5	Joy	30	1.099990845	Neutral	10	1.399993896	Neutral	26
Negative	Generosity	Competitive	.65	34	34	0	1	1	1	0	1	1	0	1	0	0	1	0	1	1	1	0	0	1	1	1	Prosocial	3	1	Anger	35	5.511001587	Sadness	38	1.894989014	Anger	37	1.468017578	Sadness	36	5.62802124	Sadness	42	1.418029785	Sadness	30	1.307983398	Anger	41
Negative	Generosity	Competitive	.15	-50	36	86	1	1	1	0	0	0	0	0	0	0	0	0	0	0	0	0	0	0	0	0	Individualistic	1	1	Neutral	-28	5.017456055	Neutral	-48	.96661377	Neutral	0	2.549285889	Neutral	-35	.849822998	Neutral	22	.866622925	Neutral	-33	1.45149231	Joy	-20
Negative	Generosity	Competitive	.75	-50	38	88	1	1	0	1	1	1	1	1	1	1	0	1	1	1	1	1	1	0	0	0	Prosocial	4	2	Neutral	50	5.723091125	Joy	-7	3.687042236	Neutral	50	4.437820435	Regret	50	2.68572998	Joy	5	4.420837402	Regret	50	6.139862061	Joy	26
Negative	Generosity	Competitive	.8	46	40	-6	1	0	1	1	1	1	1	0	1	1	1	1	1	1	0	0	1	1	1	1	Individualistic	3	1	Neutral	6	2.828998566	Sadness	-16	3.085006714	Sadness	49	4.975006104	Joy	-31	4.916992188	Sadness	41	4.656997681	Sadness	40	16.62200928	Sadness	23
Negative	Generosity	Competitive	1	-44	47	91	1	1	1	1	1	1	1	1	1	1	1	1	1	1	1	1	1	1	1	1	Prosocial	3	1	Joy	38	9.633293152	Joy	37	1.549919128	Neutral	33	1.183357239	Joy	37	1.566795349	Joy	47	1.316757202	Joy	44	1.333343506	Joy	47
Negative	Generosity	Competitive	.7	-50	48	98	0	0	0	0	0	1	1	1	1	1	1	1	1	1	1	1	1	1	1	0	Individualistic	2	2	Joy	-31	5.69861412	Joy	31	3.983818054	Neutral	-30	3.766921997	Neutral	-44	2.083679199	Neutral	-37	1.4322052	Joy	32	.898529053	Joy	-7
Negative	Generosity	Competitive	.7	-44	50	94	1	0	0	1	0	1	1	1	1	1	0	1	1	0	1	1	0	1	1	1	Individualistic	6	1	Neutral	50	3.197998047	Neutral	50	5.463996887	Neutral	50	3.740997314	Neutral	50	2.56300354	Neutral	50	1.408004761	Sadness	10	1.184005737	Joy	1
Negative	Generosity	Competitive	1	-50	50	100	1	1	1	1	1	1	1	1	1	1	1	1	1	1	1	1	1	1	1	1	Prosocial	2	1	Joy	-5	8.266052246	Joy	12	9.266090393	Joy	15	1.565811157	Joy	23	1.966323853	Neutral	29	1.783111572	Neutral	34	1.100799561	Neutral	33
Negative	Generosity	Competitive	1	48	50	2	1	1	1	1	1	1	1	1	1	1	1	1	1	1	1	1	1	1	1	1	Individualistic	1	2	Joy	50	5.058048248	Joy	50	.653388977	Joy	50	1.038368225	Joy	47	.636413574	Joy	50	.535903931	Joy	50	.73765564	Joy	50
Negative	Generosity	Competitive	.75	48	50	2	1	1	1	0	0	0	1	0	0	1	1	1	1	1	1	1	1	1	1	1	Individualistic	2	1	Joy	50	1.691997528	Neutral	48	1.939002991	Neutral	50	2.163002014	Joy	50	2.105987549	Joy	48	1.988998413	Neutral	50	2.503997803	Joy	50
Negative	Generosity	Competitive	.2	50	50	0	1	0	0	0	0	0	0	1	1	0	0	1	0	0	0	0	0	0	0	0	Prosocial	2	1	Anger	47	2.80644989	Joy	39	1.735328674	Regret	43	1.347999573	Regret	49	1.417289734	Regret	47	1.881515503	Regret	49	1.573730469	Regret	50
Negative	Generosity	Cooperative	.4	-18	-16	2	1	0	1	1	0	0	0	0	1	1	0	1	1	0	0	1	0	0	0	0	Prosocial	3	1	Joy	17	2.874446869	Joy	22	1.754905701	Sadness	21	6.023841858	Joy	-25	3.392410278	Joy	24	1.400009155	Joy	26	2.49786377	Joy	19
Negative	Generosity	Cooperative	.95	-50	-32	18	1	1	1	1	1	1	0	1	1	1	1	1	1	1	1	1	1	1	1	1	Prosocial	3	2	Joy	31	6.082794189	Joy	45	1.86567688	Joy	50	1.316207886	Joy	50	1.783203125	Joy	40	2.415893555	Joy	50	1.866699219	Joy	50
Negative	Generosity	Cooperative	1	-50	-32	18	1	1	1	1	1	1	1	1	1	1	1	1	1	1	1	1	1	1	1	1	Prosocial	6	2	Joy	14	10.83345032	Joy	26	2.599884033	Joy	1	2.383255005	Joy	30	5.399841309	Joy	6	2.050308228	Joy	21	1.866455078	Joy	30
Negative	Generosity	Cooperative	.05	-50	-43	7	0	1	0	0	0	0	0	0	0	0	0	0	0	0	0	0	0	0	0	0	Individualistic	2	2	Joy	13	7.431232452	Neutral	27	8.283226013	Joy	45	1.115837097	Joy	38	1.415252686	Sadness	-2	1.464523315	Neutral	-18	4.499679565	Neutral	-50
Negative	Generosity	Cooperative	0	-50	-47	3	0	0	0	0	0	0	0	0	0	0	0	0	0	0	0	0	0	0	0	0	Prosocial	3	1	Joy	-50	7.897121429	Joy	14	4.798217773	Joy	50	1.083061218	Neutral	-33	.666213989	Neutral	43	1.299194336	Neutral	-49	.767059326	Neutral	-50
Negative	Generosity	Cooperative	.25	-42	-48	-6	0	1	0	1	0	0	0	0	0	0	0	1	0	0	1	0	0	1	0	0	Individualistic	5	1	Neutral	46	15.97776413	Sadness	36	5.310066223	Joy	39	2.186767578	Neutral	40	2.81539917	Joy	-40	2.393768311	Neutral	-41	5.207855225	Joy	-2
Negative	Generosity	Cooperative	.45	48	-48	-96	1	1	0	1	0	1	1	1	0	0	0	1	0	0	0	0	1	0	1	0	Individualistic	2	1	Joy	45	15.36299896	Joy	47	7.18800354	Joy	-37	4.199005127	Sadness	17	10.99299622	Joy	-43	4.17199707	Anger	28	5.688018799	Joy	49
Negative	Generosity	Cooperative	1	-50	-50	0	1	1	1	1	1	1	1	1	1	1	1	1	1	1	1	1	1	1	1	1	Prosocial	6	2	Neutral	1	3.169315338	Neutral	-1	2.151733398	Neutral	-2	3.053222656	Neutral	-1	1.984603882	Neutral	1	1.385162354	Neutral	0	1.718582153	Neutral	0
Negative	Generosity	Cooperative	.1	-50	-50	0	0	1	0	1	0	0	0	0	0	0	0	0	0	0	0	0	0	0	0	0	Individualistic	3	2	Joy	1	18.60311508	Sadness	2	5.827819824	Joy	0	7.76612854	Sadness	0	8.399169922	Joy	1	7.146759033	Neutral	2	1.669998169	Neutral	1
Negative	Generosity	Cooperative	1	-50	-50	0	1	1	1	1	1	1	1	1	1	1	1	1	1	1	1	1	1	1	1	1	Individualistic	3	2	Joy	50	6.480182648	Joy	50	2.824607849	Joy	50	1.32913208	Joy	50	4.835044861	Joy	50	1.146408081	Joy	50	1.131408691	Joy	50
Negative	Generosity	Cooperative	.15	-50	-50	0	0	0	0	0	0	0	0	1	0	1	0	0	0	0	0	0	0	0	1	0	Individualistic	4	1	Neutral	1	21.51716232	Neutral	0	7.539352417	Joy	0	1.034576416	Neutral	12	1.300506592	Joy	5	.750610352	Neutral	50	1.034454346	Joy	-29
Negative	Generosity	Cooperative	.6	33	0	-33	1	0	1	1	1	1	1	1	1	1	1	1	1	0	0	0	0	0	0	0	Individualistic	2	1	Neutral	46	2	Joy	46	1.5	Joy	38	1.599998474	Joy	44	.699996948	Joy	40	64.98699951	Joy	39	11.55395508	Joy	43
Negative	Generosity	Cooperative	.35	28	16	-12	1	1	0	0	0	0	0	1	0	1	0	0	0	0	1	0	0	1	0	1	Individualistic	3	1	Joy	29	1.5	Neutral	31	2.600006104	Joy	36	.900009155	Neutral	14	2.200012207	Joy	27	1.700012207	Joy	31	1.700012207	Neutral	10
Negative	Generosity	Cooperative	.3	10	17	7	1	1	0	0	1	0	1	0	0	1	0	0	0	0	0	1	0	0	0	0	Prosocial	2	1	Neutral	21	9.182407379	Joy	33	3.462783813	Neutral	29	3.764923096	Joy	13	1.49041748	Joy	36	1.590087891	Regret	17	1.56098938	Neutral	22
Negative	Generosity	Cooperative	.95	50	26	-24	1	1	1	1	1	1	1	1	1	1	1	1	1	1	1	1	1	1	1	0	Prosocial	2	2	Joy	50	8.754268646	Joy	50	1.316421509	Joy	50	3.082290649	Joy	50	1.951751709	Joy	50	2.365997314	Joy	50	2.41619873	Joy	50
Negative	Generosity	Cooperative	.85	-9	30	39	1	1	0	1	1	1	1	1	1	1	1	1	1	1	1	1	0	0	1	1	Individualistic	2	1	Neutral	13	4.054477692	Joy	24	3.5	Sadness	12	4.248977661	Anger	-11	1.773422241	Neutral	1	1.497497559	Neutral	13	11.99354553	Neutral	25
Negative	Generosity	Cooperative	.5	19	30	11	1	0	1	1	0	0	1	0	0	0	1	1	1	1	0	0	0	1	1	0	Prosocial	2	1	Neutral	29	1.546001434	Joy	23	1.492004395	Anger	34	1.244995117	Joy	40	1.18699646	Sadness	46	1.593994141	Joy	45	1.261993408	Regret	37
Negative	Generosity	Cooperative	.65	34	42	8	1	0	1	0	1	1	1	1	1	0	1	1	0	1	0	1	1	1	0	0	Individualistic	2	1	Anger	34	2.301002502	Joy	-38	1.533000946	Anger	-32	1.406005859	Neutral	30	1.42199707	Sadness	35	1.518997192	Sadness	43	2.085006714	Joy	42
Negative	Generosity	Cooperative	.6	-33	45	78	1	0	1	0	1	1	1	1	1	1	0	1	0	1	0	0	1	0	0	1	Individualistic	2	1	Joy	10	7.626167297	Joy	26	1.764335632	Sadness	23	1.881515503	Neutral	8	1.815170288	Sadness	9	1.880340576	Neutral	23	3.296417236	Neutral	40
Negative	Generosity	Cooperative	.5	31	46	15	0	1	0	1	1	0	0	0	1	1	1	0	0	0	1	1	0	1	0	1	Individualistic	3	1	Joy	36	1.197002411	Regret	32	.799999237	Sadness	31	.899993896	Joy	38	.800003052	Joy	27	.899993896	Joy	33	1	Joy	32
Negative	Generosity	Cooperative	.15	43	47	4	0	0	0	0	0	0	0	0	0	0	0	1	1	0	0	0	0	0	0	1	Individualistic	2	1	Sadness	27	1.997997284	Anger	36	1.223999023	Regret	39	1.244995117	Regret	35	1.552001953	Regret	33	.152008057	Anger	35	1.54598999	Regret	33
Negative	Generosity	Cooperative	.95	-44	50	94	1	1	1	1	1	1	1	1	1	1	1	1	1	1	1	1	1	1	0	1	Individualistic	3	1	Joy	50	34.30950165	Joy	50	3.235237122	Joy	50	5.389221191	Joy	50	10.12612915	Joy	50	1.31791687	Joy	50	9.007904053	Joy	50
Negative	Generosity	Cooperative	.85	-50	50	100	1	0	1	1	1	1	0	1	0	1	1	1	1	1	1	1	1	1	1	1	Prosocial	2	2	Joy	-26	3.831947327	Sadness	35	4.899200439	Regret	44	1.432579041	Joy	34	1.282455444	Joy	5	1.083694458	Joy	-11	2.7993927	Sadness	31
Negative	Generosity	Cooperative	.8	-50	50	100	1	0	0	1	1	0	0	1	1	1	1	1	1	1	1	1	1	1	1	1	Prosocial	1	2	Joy	-30	8.499198914	Joy	-22	9.765190125	Joy	48	3.600692749	Joy	21	2.384170532	Joy	-26	2.949569702	Joy	28	1.632873535	Joy	-31
Negative	Generosity	Cooperative	.85	-50	50	100	0	0	0	1	1	1	1	1	1	1	1	1	1	1	1	1	1	1	1	1	Prosocial	4	1	Joy	50	34.6387291	Sadness	-50	2.055862427	Neutral	1	1.399520874	Joy	50	6.481674194	Joy	50	1.850418091	Joy	50	1.727813721	Joy	50
Negative	Generosity	Cooperative	.9	-50	50	100	1	1	0	0	1	1	1	1	1	1	1	1	1	1	1	1	1	1	1	1	Individualistic	3	2	Joy	-10	9.274177551	Joy	-18	3.935455322	Neutral	-16	4.286560059	Joy	19	7.589004517	Joy	18	1.583816528	Joy	20	1.034225464	Joy	29
Negative	Generosity	Cooperative	.2	-50	50	100	0	1	1	0	1	1	0	0	0	0	0	0	0	0	0	0	0	0	0	0	Individualistic	3	1	Joy	-20	4.400001526	Sadness	-50	27.3999939	Joy	-46	11.59999847	Joy	29	3.099990845	Sadness	-37	.700012207	Joy	-29	10.80000305	Joy	50
Negative	Generosity	Cooperative	1	-50	50	100	1	1	1	1	1	1	1	1	1	1	1	1	1	1	1	1	1	1	1	1	Prosocial	2	2	Joy	12	4.353660584	Joy	19	3.386222839	Joy	19	1.201156616	Joy	22	1.684783936	Joy	22	1.096801758	Joy	26	.933776855	Joy	27
Negative	Generosity	Cooperative	.95	-50	50	100	0	1	1	1	1	1	1	1	1	1	1	1	1	1	1	1	1	1	1	1	Individualistic	2	1	Neutral	-41	8.200065613	Sadness	50	4.033317566	Joy	50	3.366744995	Joy	50	1.999923706	Joy	50	1.850006104	Joy	50	1.099899292	Joy	50
Negative	Generosity	Cooperative	1	-50	50	100	1	1	1	1	1	1	1	1	1	1	1	1	1	1	1	1	1	1	1	1	Prosocial	2	2	Joy	26	2.191806793	Joy	47	2.916828156	Joy	50	.94178772	Joy	50	.725028992	Joy	50	.733413696	Joy	50	1.050079346	Joy	50
Negative	Generosity	Cooperative	.95	39	50	11	1	1	1	1	1	1	1	1	1	1	1	1	1	1	1	1	1	1	1	0	Prosocial	3	1	Joy	50	3.832710266	Neutral	50	1.632827759	Joy	50	1.914573669	Joy	50	1.799789429	Neutral	50	1.283172607	Joy	50	.800567627	Anger	41
Negative	Generosity	Cooperative	.85	43	50	7	1	0	1	1	0	1	1	1	1	1	0	1	1	1	1	1	1	1	1	1	Individualistic	4	2	Joy	46	.799999237	Joy	50	.5	Sadness	47	.5	Joy	46	.400001526	Joy	46	.400001526	Joy	43	1.800003052	Joy	49
Negative	Generosity	Cooperative	.75	44	50	6	1	1	0	0	1	0	0	0	1	1	1	1	1	1	1	1	1	1	1	1	Individualistic	3	1	Joy	50	.899999619	Joy	50	.700000763	Joy	50	.599998474	Sadness	50	.599998474	Sadness	46	.599998474	Sadness	50	.600006104	Joy	50
Negative	Generosity	Cooperative	.95	44	50	6	1	1	1	1	1	1	1	1	1	1	1	0	1	1	1	1	1	1	1	1	Individualistic	3	2	Joy	50	18.30000305	Joy	50	1.400001526	Joy	50	.899993896	Joy	50	2.899993896	Joy	50	40.75184631	Joy	50	3.699981689	Joy	50
Negative	Generosity	Cooperative	.95	50	50	0	1	1	1	1	1	1	1	1	1	1	0	1	1	1	1	1	1	1	1	1	Individualistic	3	2	Joy	49	10.76056671	Joy	50	2.74508667	Joy	49	.83972168	Joy	50	3.263366699	Joy	50	1.488006592	Joy	50	1.506698608	Joy	50
Negative	Generosity	Cooperative	.95	50	50	0	1	1	1	1	1	1	1	1	1	1	1	1	1	1	1	1	1	1	1	0	Prosocial	2	1	Joy	-36	1.31662941	Joy	43	1.780323029	Joy	7	.639709473	Joy	21	.550216675	Joy	27	.55380249	Joy	33	.767501831	Joy	35
Negative	Generosity	Neutral	.75	-50	-11	39	1	0	0	1	0	1	1	1	1	0	0	1	1	1	1	1	1	1	1	1	Individualistic	2	2	Joy	9	10.40000153	Neutral	6	2.099998474	Neutral	-17	1.800003052	Neutral	-13	2.800003052	Neutral	-1	.200012207	Neutral	15	1.300003052	Neutral	10
Negative	Generosity	Neutral	.15	-50	-12	38	0	1	0	0	0	0	1	0	0	0	0	0	0	0	0	0	0	0	1	0	Prosocial	2	1	Joy	-27	9.373001099	Anger	-36	1.891998291	Neutral	-13	6.398002625	Neutral	9	2.097000122	Neutral	-15	1.366012573	Neutral	11	1.159988403	Neutral	-39
Negative	Generosity	Neutral	.05	-50	-18	32	0	1	0	0	0	0	0	0	0	0	0	0	0	0	0	0	0	0	0	0	Prosocial	4	2	Neutral	21	26.21655273	Sadness	-28	6.251083374	Joy	-31	6.417419434	Joy	-31	2.900222778	Joy	-33	7.46697998	Joy	-38	10.73428345	Joy	-48
Negative	Generosity	Neutral	0	-50	-25	25	0	0	0	0	0	0	0	0	0	0	0	0	0	0	0	0	0	0	0	0	Prosocial	4	1	Joy	-26	15.53368378	Neutral	-28	4.348846436	Joy	-26	1.750183105	Neutral	17	2.467147827	Neutral	-21	1.449737549	Neutral	-23	1.54914856	Neutral	-27
Negative	Generosity	Neutral	.3	-44	-26	18	0	0	0	0	0	0	0	0	0	0	0	0	0	0	1	1	1	1	1	1	Prosocial	5	2	Joy	42	19.34351349	Regret	-41	23.32510376	Neutral	-9	11.22932434	Neutral	-17	8.763458252	Neutral	-31	14.32855225	Anger	-40	6.29800415	Neutral	5
Negative	Generosity	Neutral	.05	-50	-26	24	0	0	1	0	0	0	0	0	0	0	0	0	0	0	0	0	0	0	0	0	Prosocial	2	2	Joy	-36	3.848934174	Neutral	-45	1.966403961	Neutral	-41	3.315948486	Neutral	-43	.91519928	Neutral	-7	.899642944	Neutral	-23	.783248901	Neutral	-41
Negative	Generosity	Neutral	0	-46	-37	9	0	0	0	0	0	0	0	0	0	0	0	0	0	0	0	0	0	0	0	0	Individualistic	2	1	Neutral	-40	4.718120575	Neutral	-37	1.188713074	Neutral	-50	1.200035095	Neutral	-50	.952018738	Neutral	-50	1.334945679	Neutral	-50	.913894653	Neutral	-50
Negative	Generosity	Neutral	.05	-50	-39	11	0	1	0	0	0	0	0	0	0	0	0	0	0	0	0	0	0	0	0	0	Individualistic	4	1	Joy	23	13.92700195	Sadness	-27	2.468002319	Joy	-19	1.23400116	Joy	17	2.451004028	Neutral	-18	1.116989136	Joy	-3	3.052993774	Neutral	-3
Negative	Generosity	Neutral	1	-42	-40	2	1	1	1	1	1	1	1	1	1	1	1	1	1	1	1	1	1	1	1	1	Prosocial	4	2	Joy	-30	2.215763092	Joy	37	1.682312012	Joy	38	.765129089	Joy	45	.649833679	Joy	46	.66633606	Joy	41	.766571045	Joy	41
Negative	Generosity	Neutral	.6	-43	-41	2	1	0	0	1	1	0	0	1	1	1	0	1	1	1	1	1	1	0	0	0	Prosocial	5	1	Joy	37	16.49344635	Joy	-49	3.804901123	Joy	42	2.192718506	Joy	36	2.743057251	Joy	37	3.285293579	Joy	-48	1.944091797	Joy	-47
Negative	Generosity	Neutral	.2	-50	-41	9	0	0	0	0	0	0	0	0	0	0	0	0	1	1	0	1	0	0	1	0	Prosocial	4	2	Neutral	2	16.35061646	Neutral	-50	10.8163147	Joy	50	11.03361511	Neutral	50	8.533279419	Joy	-50	7.813430786	Neutral	50	5.09979248	Joy	-50
Negative	Generosity	Neutral	0	-50	-44	6	0	0	0	0	0	0	0	0	0	0	0	0	0	0	0	0	0	0	0	0	Prosocial	5	2	Joy	-43	7.014102936	Neutral	-48	3.773178101	Joy	0	1.679374695	Neutral	0	1.67779541	Sadness	-46	.78125	Joy	-24	1.462341309	Joy	-36
Negative	Generosity	Neutral	.05	-22	-45	-23	0	0	0	0	1	0	0	0	0	0	0	0	0	0	0	0	0	0	0	0	Prosocial	5	1	Joy	-39	8.734893799	Neutral	-23	62.36963654	Joy	-42	1.690505981	Neutral	25	1.188476563	Regret	-32	1.188110352	Neutral	-25	1.707550049	Neutral	-41
Negative	Generosity	Neutral	.95	-38	-47	-9	1	1	1	1	1	1	1	1	1	1	1	1	1	1	1	1	1	1	1	0	Prosocial	3	1	Joy	14	4.591999054	Joy	17	1.282001495	Joy	25	1.174003601	Joy	24	1.388000488	Joy	20	1.067001343	Joy	28	1.067993164	Joy	29
Negative	Generosity	Neutral	.15	-48	-47	1	0	0	1	0	0	1	1	0	0	0	0	0	0	0	0	0	0	0	0	0	Prosocial	3	1	Joy	50	8.430530548	Joy	10	8.047317505	Anger	42	1.766136169	Joy	-6	7.030792236	Neutral	9	10.77940369	Regret	-29	3.61529541	Neutral	7
Negative	Generosity	Neutral	.45	-50	-50	0	0	0	0	1	1	1	0	1	1	0	1	0	0	0	1	0	0	1	0	1	Prosocial	3	1	Joy	-50	11.3717041	Neutral	-47	1.619758606	Neutral	-7	3.706771851	Anger	-26	2.521438599	Joy	-10	5.894866943	Joy	-11	4.625518799	Joy	8
Negative	Generosity	Neutral	.25	-50	-50	0	0	0	1	0	1	0	0	0	0	0	0	1	0	1	0	0	1	0	0	0	Individualistic	3	2	Joy	-50	3.21622467	Neutral	-50	9.646778107	Neutral	-50	1.18309021	Joy	-50	.748947144	Neutral	-50	.966003418	Neutral	-50	1.06690979	Neutral	-50
Negative	Generosity	Neutral	.05	-50	-50	0	0	0	1	0	0	0	0	0	0	0	0	0	0	0	0	0	0	0	0	0	Prosocial	2	1	Joy	-50	3.517402649	Joy	50	3.050872803	Neutral	-50	1.600524902	Joy	-50	1.550613403	Neutral	-50	1.517501831	Joy	-50	1.300415039	Neutral	-50
Negative	Generosity	Neutral	.15	-19	-7	12	0	1	0	0	0	0	1	0	1	0	0	0	0	0	0	0	0	0	0	0	Prosocial	4	1	Neutral	-35	6.249912262	Joy	11	3.020378113	Neutral	-39	7.603118896	Joy	49	2.082260132	Neutral	-41	1.666275024	Neutral	31	1.145599365	Neutral	8
Negative	Generosity	Neutral	.9	37	0	-37	1	1	1	1	0	1	1	1	1	1	1	1	1	1	1	1	1	1	1	0	Prosocial	6	1	Joy	50	1.94859314	Joy	15	1.654411316	Joy	21	1.633010864	Joy	14	1.711257935	Sadness	29	1.650970459	Anger	44	4.636505127	Sadness	33
Negative	Generosity	Neutral	.4	-17	13	30	1	0	1	1	0	1	0	1	0	0	0	0	0	1	0	0	1	0	0	1	Individualistic	3	1	Joy	19	2.479228973	Joy	17	1.987808228	Joy	15	3.729804993	Joy	21	1.764587402	Joy	-9	.632629395	Sadness	17	3.91242981	Joy	16
Negative	Generosity	Neutral	1	-50	18	68	1	1	1	1	1	1	1	1	1	1	1	1	1	1	1	1	1	1	1	1	Individualistic	2	1	Joy	27	2.949714661	Joy	29	1.596580505	Joy	33	1.200912476	Joy	40	1.065444946	Joy	38	1.332702637	Joy	37	1.099716187	Joy	35
Negative	Generosity	Neutral	.15	-50	20	70	1	0	0	1	0	1	0	0	0	0	0	0	0	0	0	0	0	0	0	0	Individualistic	3	1	Joy	-28	38.66200256	Joy	-42	9.455001831	Joy	-18	8.384979248	Joy	-9	5.717987061	Joy	-28	1.367004395	Regret	-16	1.880004883	Joy	-36
Negative	Generosity	Neutral	.35	-50	20	70	1	0	1	1	0	0	0	0	1	0	0	0	1	0	1	0	1	0	0	0	Prosocial	2	2	Joy	-22	13.59000587	Joy	11	5.700614929	Neutral	-8	4.296348572	Joy	21	2.570587158	Joy	-24	4.326477051	Neutral	20	1.249588013	Joy	-36
Negative	Generosity	Neutral	.4	-50	21	71	1	1	0	0	0	1	0	0	0	0	0	1	1	1	0	0	0	1	1	0	Individualistic	3	2	Neutral	0	15.26665878	Neutral	14	2.016815186	Joy	-13	.998313904	Neutral	-6	1.866622925	Neutral	-1	.86680603	Regret	-15	.900192261	Joy	-18
Negative	Generosity	Neutral	.05	23	21	-2	0	0	0	0	0	0	0	0	0	0	0	0	0	0	0	0	1	0	0	0	Prosocial	2	1	Joy	-14	14.5897522	Joy	8	3.11101532	Joy	-27	1.896224976	Joy	-13	1.347869873	Joy	-25	1.345581055	Joy	-17	1.330734253	Joy	-36
Negative	Generosity	Neutral	.95	-50	23	73	0	1	1	1	1	1	1	1	1	1	1	1	1	1	1	1	1	1	1	1	Prosocial	2	2	Regret	-50	3.89616394	Joy	0	3.613433838	Joy	0	1.131980896	Joy	50	1.015151978	Joy	50	.999221802	Joy	50	.999404907	Joy	50
Negative	Generosity	Neutral	.1	37	23	-14	0	1	0	0	0	0	0	0	0	0	0	0	1	0	0	0	0	0	0	0	Individualistic	2	2	Joy	50	12.79972076	Sadness	17	1.650993347	Joy	22	1.432983398	Neutral	30	3.633041382	Sadness	19	2.949813843	Neutral	31	24.94877625	Joy	26
Negative	Generosity	Neutral	.4	-45	25	70	0	0	0	1	0	0	0	1	0	1	1	1	1	1	0	0	1	0	0	0	Individualistic	2	1	Joy	-26	6.18337822	Sadness	-23	2.80147934	Regret	19	7.37147522	Joy	-27	.882507324	Anger	22	1.083206177	Anger	-15	1.099960327	Sadness	-36
Negative	Generosity	Neutral	.65	26	30	4	0	0	1	1	1	1	1	0	1	1	1	1	1	0	1	0	1	1	0	0	Individualistic	2	1	Joy	29	1.599998474	Neutral	34	2.200000763	Neutral	27	2.597000122	Neutral	35	1.200004578	Neutral	26	1.199996948	Neutral	39	.900009155	Neutral	39
Negative	Generosity	Neutral	.55	43	33	-10	1	0	1	1	1	0	0	1	0	0	0	1	1	0	1	1	1	0	0	1	Individualistic	2	1	Neutral	35	12.29999924	Joy	38	3.900001526	Joy	33	2.899993896	Joy	42	2.199996948	Joy	33	1.800003052	Joy	39	2	Neutral	33
Negative	Generosity	Neutral	.5	23	35	12	1	1	0	0	1	1	1	0	0	0	0	0	1	0	1	1	0	0	1	1	Individualistic	2	1	Joy	43	3.744998932	Sadness	43	1.569000244	Neutral	34	1.222000122	Sadness	27	2.143997192	Anger	31	1.099990845	Joy	34	1.383010864	Regret	28
Negative	Generosity	Neutral	.5	-50	37	87	1	0	0	0	1	0	1	1	1	1	0	0	1	1	0	0	1	0	1	0	Individualistic	4	1	Neutral	22	4.481735229	Joy	-31	8.63318634	Neutral	23	3.133102417	Joy	18	11.14952087	Joy	24	1.616195679	Joy	-32	2.500076294	Sadness	27
Negative	Generosity	Neutral	.6	-50	39	89	1	0	1	1	0	1	1	1	1	0	0	1	1	1	1	1	0	0	0	0	Prosocial	4	2	Joy	27	20.16800308	Neutral	-27	10.22200012	Joy	50	3.018005371	Joy	-22	1.365997314	Neutral	50	.996994019	Sadness	50	1.468002319	Joy	50
Negative	Generosity	Neutral	.65	32	39	7	1	0	1	0	1	0	1	1	1	0	0	1	0	0	1	1	1	1	1	1	Individualistic	2	1	Joy	38	.900001526	Joy	30	1	Neutral	-50	1.100006104	Anger	31	1.099990845	Regret	31	.600006104	Joy	43	.699996948	Joy	31
Negative	Generosity	Neutral	.9	-50	45	95	0	0	1	1	1	1	1	1	1	1	1	1	1	1	1	1	1	1	1	1	Individualistic	4	2	Joy	-18	4.300159454	Neutral	12	4.668869019	Joy	20	1.355773926	Neutral	31	1.039451599	Neutral	35	1.08631897	Neutral	40	.968658447	Neutral	43
Negative	Generosity	Neutral	.8	-50	50	100	0	0	0	1	1	1	1	1	1	1	1	1	1	1	1	1	1	1	1	0	Individualistic	2	1	Joy	-50	14.98956299	Neutral	-24	2.630081177	Neutral	-50	7.499252319	Anger	-12	5.170013428	Joy	38	1.370025635	Joy	50	1.480041504	Joy	50
Negative	Generosity	Neutral	.9	-50	50	100	0	0	1	1	1	1	1	1	1	1	1	1	1	1	1	1	1	1	1	1	Prosocial	5	1	Joy	50	8.299999237	Sadness	50	4.799995422	Joy	50	3.699996948	Joy	50	5.399993896	Joy	49	3.5	Joy	50	1	Joy	50
Negative	Generosity	Neutral	.95	-50	50	100	0	1	1	1	1	1	1	1	1	1	1	1	1	1	1	1	1	1	1	1	Prosocial	4	1	Joy	-27	9.948997498	Neutral	1	2.982002258	Joy	10	1.581001282	Joy	25	1.382995605	Joy	33	1.366012573	Joy	25	1.265991211	Joy	29
Negative	Generosity	Neutral	.9	-50	50	100	0	0	1	1	1	1	1	1	1	1	1	1	1	1	1	1	1	1	1	1	Prosocial	2	1	Regret	-34	3.01729393	Regret	-50	4.86756134	Joy	-50	.966758728	Joy	-1	1.333488464	Joy	13	.86756897	Joy	25	1.349639893	Joy	29
Negative	Generosity	Neutral	.8	28	50	22	1	1	1	0	1	1	1	1	0	1	1	1	1	1	0	1	1	0	1	1	Prosocial	2	1	Neutral	50	1.0417099	Joy	50	1.458343506	Neutral	50	.729072571	Joy	50	.937652588	Neutral	50	.729202271	Neutral	50	2.916702271	Neutral	-50
Negative	Generosity	Neutral	1	31	50	19	1	1	1	1	1	1	1	1	1	1	1	1	1	1	1	1	1	1	1	1	Prosocial	2	1	Neutral	32	2.140501022	Sadness	-2	1.256671906	Neutral	36	1.087364197	Neutral	39	.8695755	Neutral	49	2.558441162	Neutral	50	1.203308105	Neutral	50
Negative	Generosity	Neutral	.75	40	50	10	1	0	1	1	0	0	1	0	1	1	1	1	0	1	1	1	1	1	1	1	Individualistic	5	2	Joy	38	3.354537964	Joy	50	2.680580139	Anger	28	.987892151	Regret	-24	1.658813477	Joy	27	1.711837769	Joy	50	20.66795349	Joy	45
Negative	Generosity	Neutral	.8	50	50	0	1	1	0	1	1	1	1	0	1	1	1	1	1	1	1	1	0	1	1	0	Prosocial	2	1	Joy	50	8.796951294	Joy	50	3.114814758	Joy	50	3.849746704	Joy	50	1.980895996	Joy	50	2.083114624	Joy	50	1.566665649	Joy	50
Positive	Extortion	Competitive	.35	45	-13	-58	1	1	0	0	0	0	1	0	0	1	1	0	0	0	1	0	1	0	0	0	Individualistic	2	2	Sadness	50	1.883117676	Regret	-50	1.316650391	Joy	-50	1.433311462	Neutral	-4	.983444214	Neutral	50	1.333236694	Neutral	-47	1.099945068	Sadness	-41
Positive	Extortion	Competitive	.4	50	-17	-67	1	1	1	1	1	1	1	1	0	0	0	0	0	0	0	0	0	0	0	0	Prosocial	3	2	Sadness	-25	4.482982636	Joy	1	1.78313446	Joy	5	1.316238403	Joy	20	.983322144	Joy	24	1.216659546	Joy	11	1.116607666	Joy	23
Positive	Extortion	Competitive	.05	19	-29	-48	1	0	0	0	0	0	0	0	0	0	0	0	0	0	0	0	0	0	0	0	Individualistic	3	1	Neutral	16	8.153808594	Joy	-7	2.485855103	Joy	-4	2.134750366	Joy	-8	4.768600464	Joy	5	3.234603882	Joy	6	1.567184448	Joy	-4
Positive	Extortion	Competitive	.4	50	-29	-79	1	1	0	1	1	1	1	0	0	0	1	0	0	0	1	0	0	0	0	0	Individualistic	2	1	Sadness	-35	3.733491898	Joy	-38	5.653678894	Joy	18	3.839675903	Joy	15	.639778137	Sadness	-33	.746490479	Sadness	-28	1.066635132	Sadness	-28
Positive	Extortion	Competitive	.2	50	-29	-79	1	1	0	0	0	1	0	1	0	0	0	0	0	0	0	0	0	0	0	0	Individualistic	4	2	Regret	50	12.54751587	Regret	-50	3.016563416	Neutral	50	7.099319458	Neutral	-50	2.366668701	Neutral	50	3.582778931	Regret	-50	1.532867432	Neutral	-50
Positive	Extortion	Competitive	.1	48	-33	-81	0	0	0	0	0	1	0	0	0	0	0	0	0	0	0	1	0	0	0	0	Individualistic	4	2	Neutral	-39	28.23335266	Neutral	24	15.38346863	Neutral	33	29.86723328	Joy	-45	11.3989563	Joy	20	2.383422852	Regret	-50	3.049987793	Neutral	-45
Positive	Extortion	Competitive	.15	19	-36	-55	1	0	0	1	0	1	0	0	0	0	0	0	0	0	0	0	0	0	0	0	Individualistic	2	1	Sadness	-15	1.399999619	Joy	-28	.900001526	Neutral	-8	1.599998474	Anger	-7	1.5	Neutral	-17	1	Sadness	-13	1.100006104	Joy	16
Positive	Extortion	Competitive	.3	25	-39	-64	1	1	0	1	1	0	0	1	0	0	0	0	0	0	0	1	0	0	0	0	Individualistic	2	2	Sadness	17	3.927562714	Joy	-30	3.541671753	Joy	35	2.323860168	Sadness	44	1.30241394	Sadness	-45	7.419113159	Joy	-19	.885177612	Neutral	28
Positive	Extortion	Competitive	.2	50	-41	-91	0	1	0	1	0	0	0	1	0	0	0	0	0	0	0	0	0	1	0	0	Individualistic	3	2	Neutral	38	7.920284271	Sadness	-33	12.93718719	Joy	2	7.135025024	Sadness	-39	6.336013794	Neutral	-3	1.517120361	Neutral	33	3.586578369	Neutral	39
Positive	Extortion	Competitive	.4	38	-45	-83	1	0	1	1	1	1	0	0	0	1	1	1	0	0	0	0	0	0	0	0	Prosocial	2	2	Anger	-46	2.28225708	Sadness	-18	1.399909973	Sadness	-30	4.166305542	Joy	-19	1.550369263	Joy	5	.984481812	Regret	-38	1.11517334	Regret	-20
Positive	Extortion	Competitive	.3	50	-47	-97	1	0	0	1	0	0	0	0	1	0	0	1	1	0	0	1	0	0	0	0	Individualistic	3	2	Sadness	-50	7.556617737	Neutral	2	1.564453125	Joy	1	1.347427368	Regret	-50	1.77897644	Joy	-50	1.03125	Anger	-50	.782470703	Neutral	-7
Positive	Extortion	Competitive	.95	38	-50	-88	1	1	1	0	1	1	1	1	1	1	1	1	1	1	1	1	1	1	1	1	Individualistic	2	2	Sadness	50	7.716205597	Sadness	50	3.563423157	Sadness	50	3.565887451	Neutral	50	3.436294556	Sadness	50	1.790756226	Joy	50	6.669021606	Joy	50
Positive	Extortion	Competitive	.05	41	-50	-91	1	0	0	0	0	0	0	0	0	0	0	0	0	0	0	0	0	0	0	0	Individualistic	3	1	Anger	-39	2.542999268	Neutral	-50	2.044998169	Neutral	-50	2.375999451	Neutral	-50	1.346000671	Neutral	-49	.79800415	Neutral	-50	.682006836	Neutral	-50
Positive	Extortion	Competitive	.35	50	-50	-100	1	1	1	1	1	1	1	0	0	0	0	0	0	0	0	0	0	0	0	0	Prosocial	4	2	Neutral	-2	5.083183289	Neutral	0	2.382667542	Neutral	1	2.182907104	Neutral	1	5.766098022	Joy	0	3.183105469	Neutral	-1	1.333068848	Sadness	0
Positive	Extortion	Competitive	0	50	-50	-100	0	0	0	0	0	0	0	0	0	0	0	0	0	0	0	0	0	0	0	0	Individualistic	1	1	Neutral	-50	8.298999786	Neutral	-50	5.150001526	Neutral	-50	.666999817	Neutral	-50	2.682006836	Neutral	-50	.916992188	Neutral	-50	.782989502	Neutral	-50
Positive	Extortion	Competitive	.45	50	-50	-100	0	0	1	0	0	0	0	0	1	1	1	1	0	1	1	0	1	0	1	0	Individualistic	2	2	Neutral	-27	18.87952995	Neutral	-20	20.18034363	Regret	-50	3.685806274	Joy	-29	7.204833984	Neutral	-49	2.635223389	Neutral	-24	4.753601074	Neutral	-16
Positive	Extortion	Competitive	.1	50	-50	-100	1	0	0	0	0	0	0	0	0	0	0	1	0	0	0	0	0	0	0	0	Individualistic	2	2	Regret	-50	9.703544617	Neutral	-50	1.233787537	Neutral	-50	1.150588989	Neutral	-50	1.150382996	Neutral	-50	.850341797	Neutral	-50	.749984741	Neutral	-50
Positive	Extortion	Competitive	.6	50	-50	-100	1	1	1	1	1	1	1	1	1	1	0	1	0	0	0	1	0	0	0	0	Prosocial	4	1	Sadness	-50	6.345897675	Sadness	-50	2.664405823	Joy	-50	1.582191467	Joy	-50	1.765853882	Joy	-50	1.200119019	Sadness	-50	1.449478149	Sadness	-50
Positive	Extortion	Competitive	.15	50	-50	-100	1	1	0	0	0	0	0	0	0	0	0	0	0	0	0	0	0	1	0	0	Prosocial	2	2	Neutral	4	6.11730957	Neutral	6	1.742248535	Neutral	19	1.402069092	Joy	-27	2.349594116	Joy	-31	36.75770569	Joy	-34	2.681671143	Joy	-35
Positive	Extortion	Competitive	.5	50	-50	-100	1	1	1	1	1	1	1	1	1	0	1	0	0	0	0	0	0	0	0	0	Prosocial	6	1	Neutral	0	9.701999664	Joy	-16	2.267997742	Joy	31	2.488006592	Joy	34	7.613998413	Joy	50	3.719009399	Joy	50	1.598983765	Joy	50
Positive	Extortion	Competitive	.05	50	-50	-100	1	0	0	0	0	0	0	0	0	0	0	0	0	0	0	0	0	0	0	0	Prosocial	5	1	Neutral	0	6.423309326	Neutral	-2	.967658997	Neutral	-1	.834770203	Neutral	1	.951400757	Neutral	0	.86781311	Neutral	-1	1.067825317	Neutral	0
Positive	Extortion	Competitive	.15	50	-50	-100	0	1	0	1	0	0	0	1	0	0	0	0	0	0	0	0	0	0	0	0	Prosocial	3	2	Joy	49	5.748001099	Neutral	50	6.184005737	Joy	50	5.298995972	Neutral	-50	6.199005127	Joy	-50	1.199996948	Joy	-50	1.217010498	Joy	-50
Positive	Extortion	Competitive	.05	50	-50	-100	0	0	0	0	1	0	0	0	0	0	0	0	0	0	0	0	0	0	0	0	Individualistic	2	2	Neutral	3	10.6442852	Neutral	4	26.59764862	Neutral	-14	1.398780823	Neutral	-7	.699996948	Joy	-12	.297958374	Sadness	6	.89680481	Neutral	-11
Positive	Extortion	Competitive	.05	50	-50	-100	0	0	0	1	0	0	0	0	0	0	0	0	0	0	0	0	0	0	0	0	Individualistic	2	1	Neutral	10	6.831996918	Neutral	3	1.498001099	Neutral	1	1.883003235	Anger	-14	.79901123	Joy	-6	1.233001709	Neutral	-23	1.115997314	Neutral	-31
Positive	Extortion	Competitive	.15	50	-50	-100	1	0	0	1	0	0	0	0	0	0	0	0	1	0	0	0	0	0	0	0	Individualistic	6	2	Regret	-8	4.200000763	Joy	-32	2.599998474	Neutral	-24	1.5	Regret	11	1.099998474	Neutral	-16	3	Neutral	-20	.899993896	Neutral	-21
Positive	Extortion	Competitive	.25	50	-50	-100	1	0	0	0	0	0	0	0	0	0	0	1	1	1	1	0	0	0	0	0	Individualistic	2	1	Anger	-48	7.48298645	Joy	-50	3.683288574	Regret	-44	2.401123047	Anger	-47	2.567230225	Regret	26	2.550933838	Regret	-38	1.915802002	Anger	-50
Positive	Extortion	Competitive	.9	22	0	-22	1	1	1	1	0	1	1	1	1	1	1	1	1	1	1	1	1	1	0	1	Individualistic	2	1	Neutral	20	1.86366272	Joy	22	8.206878662	Joy	16	1.214141846	Joy	16	13.91995239	Joy	13	1.213104248	Regret	39	1.848968506	Joy	27
Positive	Extortion	Competitive	.1	40	0	-40	0	1	1	0	0	0	0	0	0	0	0	0	0	0	0	0	0	0	0	0	Individualistic	2	1	Joy	25	1.846000671	Joy	40	1.492996216	Sadness	27	1.955001831	Anger	43	.998001099		0	0		0	0		0
Positive	Extortion	Competitive	.9	41	0	-41	0	1	1	1	1	1	1	1	1	1	1	1	1	1	1	1	1	1	1	0	Prosocial	2	1	Joy	27	1.861328125	Joy	50	7.623661041	Neutral	50	1.230003357	Neutral	37	3.092529297	Joy	50	1.431793213	Neutral	26	.930419922	Neutral	38
Positive	Extortion	Competitive	.35	50	0	-50	0	1	0	0	0	0	1	0	0	0	0	0	0	0	1	1	0	1	1	1	Prosocial	2	2	Neutral	3	5.005710602	Neutral	-17	4.321540833	Joy	33	2.012390137	Neutral	15	4.589782715	Neutral	38	1.197998047	Neutral	18	1.230285645	Sadness	-22
Positive	Extortion	Competitive	.3	-8	11	19	1	0	0	1	1	0	0	1	0	1	0	0	0	0	1	0	0	0	0	0	Prosocial	5	1	Neutral	26	2.098644257	Sadness	-13	4.332565308	Neutral	6	3.796806335	Joy	-4	7.359313965	Joy	-19	2.183273315	Neutral	13	.565597534	Sadness	-11
Positive	Extortion	Competitive	.15	50	12	-38	1	1	0	0	0	0	0	0	0	1	0	0	0	0	0	0	0	0	0	0	Individualistic	3	2	Sadness	-50	5.783058167	Regret	-50	7.69959259	Neutral	-28	1.34803772	Neutral	-28	1.332992554	Neutral	-30	5.250778198	Neutral	-28	1.734848022	Neutral	-31
Positive	Extortion	Competitive	.25	50	17	-33	1	1	0	0	0	1	0	0	0	0	1	0	0	0	0	0	1	0	0	0	Prosocial	2	1	Sadness	27	2.200000763	Anger	-18	3.100002289	Joy	-16	.900001526	Neutral	15	.900001526	Neutral	19	1.099990845	Sadness	18	1.899993896	Joy	-7
Positive	Extortion	Competitive	.7	42	20	-22	0	1	1	1	1	0	1	1	0	1	0	1	1	1	1	1	0	1	0	1	Individualistic	2	1	Joy	27	5.32900238	Sadness	32	1.925994873	Regret	30	3.472999573	Anger	25	1.553009033	Anger	23	2.037994385	Anger	50	5.533996582	Anger	34
Positive	Extortion	Competitive	.6	30	21	-9	1	1	0	1	0	1	0	1	0	1	1	1	0	0	1	1	0	1	1	0	Prosocial	3	2	Sadness	32	2.599998474	Anger	12	1.900001526	Joy	24	1.800003052	Regret	14	2.100006104	Neutral	12	.899993896	Joy	-11	1.600006104	Anger	24
Positive	Extortion	Competitive	.75	27	23	-4	1	0	1	1	1	1	1	1	1	0	1	1	1	1	1	0	0	1	1	0	Individualistic	4	2	Regret	36	1.596420288	Neutral	38	2.677734375	Neutral	30	1.984710693	Joy	-35	2.276702881	Sadness	-21	2.05847168	Sadness	19	3.634399414	Joy	26
Positive	Extortion	Competitive	.15	50	27	-23	1	0	0	0	0	0	0	0	0	0	1	1	0	0	0	0	0	0	0	0	Individualistic	1	1	Anger	-50	11.49331284	Neutral	-50	16.30189514	Neutral	-50	2.181915283	Joy	-50	1.656585693	Neutral	-50	.975280762	Neutral	-50	3.668716431	Neutral	-50
Positive	Extortion	Competitive	.6	22	29	7	1	1	0	0	1	0	0	1	1	0	1	1	1	0	1	1	0	1	1	0	Prosocial	2	1	Neutral	30	2.943000793	Joy	22	2.827003479	Neutral	26	2.098999023	Anger	22	6.76499939	Neutral	23	2.041000366	Joy	37	9.362991333	Neutral	25
Positive	Extortion	Competitive	.45	33	32	-1	1	1	0	1	0	0	1	0	0	1	0	0	1	0	1	1	0	0	1	0	Individualistic	2	1	Neutral	21	20.85599899	Neutral	23	2.521995544	Neutral	16	1.375	Neutral	29	1.240005493	Joy	-12	1.662994385	Joy	16	4.156997681	Joy	25
Positive	Extortion	Competitive	.5	38	32	-6	1	0	0	1	1	0	0	0	0	1	1	1	1	0	0	1	0	0	1	1	Individualistic	4	1	Neutral	11	1.900001526	Joy	-41	1.700000763	Neutral	27	2.199996948	Regret	20	1.099998474	Anger	20	1.399993896	Joy	26	2.5	Joy	24
Positive	Extortion	Competitive	.65	23	34	11	1	1	1	1	1	0	1	0	1	1	0	0	0	0	0	1	1	1	1	1	Prosocial	2	1	Sadness	24	16.11299896	Neutral	16	3.100997925	Joy	23	10.19400024	Joy	19	8.714996338	Neutral	22	9.833984375	Sadness	18	3.765014648	Joy	24
Positive	Extortion	Competitive	.4	20	35	15	1	1	0	0	0	1	0	1	1	0	0	1	0	0	1	0	1	0	0	0	Individualistic	6	1	Sadness	-21	8.029998779	Joy	14	3.683998108	Joy	-47	3.027999878	Sadness	40	10.89299011	Joy	29	3.770996094	Sadness	18	1.699996948	Joy	-37
Positive	Extortion	Competitive	1	29	41	12	1	1	1	1	1	1	1	1	1	1	1	1	1	1	1	1	1	1	1	1	Prosocial	2	2	Anger	34	12.17568207	Anger	13	1.349975586	Neutral	31	1.824508667	Neutral	19	2.477325439	Joy	21	2.951309204	Anger	11	2.049438477	Anger	27
Positive	Extortion	Competitive	.7	50	42	-8	1	1	1	1	0	1	1	1	1	1	1	1	0	0	0	1	1	0	0	1	Individualistic	2	2	Neutral	50	25.41970062	Neutral	15	3.271499634	Neutral	21	20.98155212	Neutral	11	2.34815979	Neutral	-21	1.229614258	Neutral	40	2.016479492	Neutral	16
Positive	Extortion	Competitive	.4	38	43	5	1	0	1	0	1	0	0	0	0	1	0	0	1	1	0	0	1	0	1	0	Individualistic	4	2	Neutral	46	3.700000763	Neutral	36	1.600006104	Anger	36	2.400001526	Neutral	33	1.5	Neutral	43	3.199996948	Sadness	-24	1.300003052	Neutral	44
Positive	Extortion	Competitive	.25	31	50	19	1	1	0	0	0	0	0	1	0	0	0	0	1	1	0	0	0	0	0	0	Individualistic	4	2	Joy	48	1.3998909	Sadness	35	1.302276611	Regret	-36	1.613868713	Neutral	50	1.533035278	Anger	-40	.451019287	Sadness	50	.766723633	Anger	-35
Positive	Extortion	Competitive	.15	50	50	0	1	0	0	1	0	0	0	0	0	1	0	0	0	0	0	0	0	0	0	0	Prosocial	6	2	Regret	-12	8.898475647	Joy	19	7.717437744	Joy	-10	2.167297363	Regret	-10	8.850646973	Joy	-2	11.86798096	Joy	8	1.532043457	Joy	-8
Positive	Extortion	Cooperative	.55	50	-33	-83	1	0	0	0	1	0	1	1	1	0	1	1	0	1	1	1	0	0	1	0	Prosocial	3	2	Regret	42	7.592597961	Joy	48	1.284202576	Neutral	-50	1.216804504	Neutral	-50	5.915893555	Joy	41	1.519195557	Joy	38	1.782089233	Joy	-37
Positive	Extortion	Cooperative	.55	24	-36	-60	1	1	0	0	1	1	0	1	1	1	0	0	0	1	1	0	0	1	1	0	Prosocial	3	1	Neutral	23	4.625	Joy	33	2.501998901	Joy	-26	51.19499207	Joy	-22	1.098007202	Anger	24	1.007003784	Sadness	-18	1.299987793	Joy	-43
Positive	Extortion	Cooperative	.25	50	-37	-87	1	0	1	0	0	0	0	0	0	1	0	0	0	0	0	1	1	0	0	0	Prosocial	6	1	Anger	-29	15.57694626	Joy	28	15.30921936	Anger	-27	6.489974976	Joy	-29	2.430892944	Neutral	17	1.647003174	Neutral	33	1.547332764	Neutral	30
Positive	Extortion	Cooperative	.85	40	-49	-89	1	1	1	1	0	0	1	1	1	1	1	0	1	1	1	1	1	1	1	1	Individualistic	3	1	Joy	45	1.908000946	Joy	50	1.919006348	Joy	50	1.906005859	Sadness	49	1.274002075	Joy	-50	2.623001099	Joy	-50	3.187988281	Joy	50
Positive	Extortion	Cooperative	.15	40	-50	-90	1	1	1	0	0	0	0	0	0	0	0	0	0	0	0	0	0	0	0	0	Individualistic	3	1	Sadness	18	6.365114212	Joy	28	1.531803131	Regret	20	1.315101624	Neutral	-41	.966705322	Neutral	-49	1.74899292	Neutral	-50	1.083389282	Neutral	-50
Positive	Extortion	Cooperative	.15	50	-50	-100	1	1	0	0	0	0	0	1	0	0	0	0	0	0	0	0	0	0	0	0	Prosocial	3	2	Anger	-50	1.666999817	Regret	-50	4.95199585	Neutral	-50	1.01600647	Neutral	-50	.901000977	Anger	-50	.917007446	Anger	-50	2.599990845	Anger	-50
Positive	Extortion	Cooperative	.25	50	-50	-100	0	1	0	0	0	0	0	0	1	1	0	1	1	0	0	0	0	0	0	0	Individualistic	4	1	Neutral	13	8.429363251	Anger	-13	1.417068481	Regret	-49	1.278526306	Regret	-50	.972869873	Anger	-50	1.945556641	Anger	-50	1.480300903	Neutral	50
Positive	Extortion	Cooperative	.5	-20	0	20	1	0	1	1	0	0	1	1	0	1	1	0	1	0	1	0	0	1	0	0	Prosocial	5	2	Neutral	18	2.400001526	Joy	35	15.3999939	Joy	31	2.599990845	Joy	-38	3.100006104	Neutral	-39	2.5	Anger	14	2.5	Joy	9
Positive	Extortion	Cooperative	.2	9	14	5	1	0	0	1	0	0	0	1	0	0	0	0	0	0	0	0	1	0	0	0	Individualistic	5	1	Sadness	9	10.78731918	Joy	19	6.504760742	Joy	-10	5.211746216	Anger	19	4.568862915	Joy	9	1.539123535	Joy	-18	1.129638672	Joy	11
Positive	Extortion	Cooperative	.5	28	20	-8	0	0	0	1	0	0	1	0	1	1	1	1	0	1	0	1	1	0	0	1	Individualistic	2	1	Neutral	26	1.199310303	Neutral	12	1.316356659	Neutral	41	2.250238419	Anger	27	1.366584778	Sadness	6	1.350471497	Neutral	7	5.433052063	Anger	20
Positive	Extortion	Cooperative	.4	19	22	3	1	0	1	1	0	0	0	1	0	1	0	0	1	0	1	0	0	0	1	0	Prosocial	5	2	Anger	14	5.750343323	Joy	-19	3.74798584	Regret	38	7.199645996	Joy	-22	3.149261475	Neutral	25	4.666503906	Joy	-31	2.433197021	Neutral	-18
Positive	Extortion	Cooperative	.55	35	25	-10	1	0	1	1	1	0	0	1	1	1	1	0	0	0	1	1	0	0	1	0	Prosocial	2	1	Anger	2	4.850486755	Neutral	11	2.93359375	Neutral	13	5.234039307	Joy	20	5.857131958	Joy	15	.916793823	Sadness	-20	3.716339111	Neutral	17
Positive	Extortion	Cooperative	.4	50	25	-25	0	0	0	0	0	0	0	1	1	1	1	1	1	1	1	0	0	0	0	0	Individualistic	3	1	Neutral	-21	9.836524963	Neutral	-32	6.521186829	Anger	-46	1.208183289	Anger	-50	1.102584839	Anger	-50	.787750244	Neutral	-50	.885009766	Neutral	-50
Positive	Extortion	Cooperative	1	39	28	-11	1	1	1	1	1	1	1	1	1	1	1	1	1	1	1	1	1	1	1	1	Individualistic	2	1	Joy	18	.899999619	Joy	39	.899997711	Joy	10	.800003052	Joy	16	2.599998474	Joy	11	21.59999084	Joy	43	.699996948	Joy	39
Positive	Extortion	Cooperative	.6	44	33	-11	0	1	1	1	1	1	0	1	1	1	1	0	1	0	1	0	1	0	0	0	Prosocial	1	2	Neutral	-19	10.08619118	Anger	35	3.167457581	Joy	40	1.316070557	Joy	47	.867103577	Anger	36	.98236084	Joy	43	.852890015	Regret	22
Positive	Extortion	Cooperative	.45	30	34	4	1	0	1	0	1	0	0	0	1	1	1	1	0	1	0	0	1	0	0	0	Prosocial	5	2	Joy	31	5.551399231	Joy	27	1.595420837	Sadness	-50	1.850738525	Anger	27	1.589508057	Anger	27	1.976150513	Sadness	25	2.239654541	Anger	22
Positive	Extortion	Cooperative	.4	25	36	11	1	1	0	1	1	1	1	0	0	1	0	0	0	0	0	0	1	0	0	0	Individualistic	3	1	Sadness	34	1.399370193	Joy	50	1.863456726	Joy	48	4.450210571	Joy	50	1.584869385	Sadness	-50	2.412750244	Neutral	50	1.986358643	Anger	22
Positive	Extortion	Cooperative	.5	50	36	-14	0	0	1	1	1	1	1	1	0	1	0	1	0	1	0	0	0	0	1	0	Individualistic	3	1	Sadness	26	11.93679428	Neutral	-43	6.702163696	Sadness	-33	9.202377319	Joy	-28	10.68630981	Neutral	34	6.118148804	Neutral	35	3.751037598	Neutral	40
Positive	Extortion	Cooperative	.25	50	38	-12	1	1	1	0	0	1	1	0	0	0	0	0	0	0	0	0	0	0	0	0	Prosocial	3	2	Sadness	6	9.355003357	Joy	17	1.398849487	Sadness	4	.965606689	Neutral	2	1.224212646	Joy	3	1.647766113	Neutral	4	1.76461792	Neutral	-9
Positive	Extortion	Cooperative	.7	31	39	8	1	0	1	1	1	0	1	1	1	0	1	1	0	1	1	0	0	1	1	1	Prosocial	2	1	Joy	48	189.3201294	Neutral	27	28.56790161	Joy	38	9.054077148	Joy	12	10.30838013	Neutral	27	5.346313477	Joy	15	19.42205811	Joy	21
Positive	Extortion	Cooperative	.2	38	40	2	1	0	0	0	0	0	1	1	1	0	0	0	0	0	0	0	0	0	0	0	Prosocial	3	2	Regret	-13	16.98147583	Joy	6	6.376457214	Neutral	-8	17.83126831	Neutral	-20	3.645385742	Neutral	-41	3.3306427	Neutral	-29	2.613861084	Regret	11
Positive	Extortion	Cooperative	.1	50	42	-8	1	0	0	0	0	0	0	0	0	0	0	0	0	0	0	0	0	0	0	1	Prosocial	3	2	Neutral	-40	4.479156494	Neutral	-26	.999099731	Joy	20	2.197509766	Joy	-33	.899185181	Joy	-33	1.048721313	Joy	-36	.899353027	Neutral	-37
Positive	Extortion	Cooperative	.45	40	43	3	0	0	0	1	0	0	0	1	1	0	1	1	0	1	1	0	0	1	0	1	Individualistic	2	1	Anger	19	11.45599747	Neutral	34	2.76499939	Neutral	27	2.600997925	Neutral	31	3.423995972	Neutral	38	4.488998413	Neutral	33	3.553009033	Neutral	26
Positive	Extortion	Cooperative	0	49	44	-5	0	0	0	0	0	0	0	0	0	0	0	0	0	0	0	0	0	0	0	0	Prosocial	2	2	Neutral	36	3.200004578	Neutral	44	2.300003052	Neutral	-31	.899993896	Neutral	25	8.700012207	Neutral	-36	12.39997864	Neutral	-24	2.600006104	Neutral	-25
Positive	Extortion	Cooperative	.45	43	45	2	1	1	1	1	1	0	1	1	1	0	0	0	0	0	0	0	0	0	1	0	Individualistic	2	1	Neutral	29	3.817001343	Joy	49	4.518997192	Joy	40	1.223007202	Joy	42	2.372009277	Neutral	-25	1.054000854	Neutral	46	1.483001709	Neutral	39
Positive	Extortion	Cooperative	.15	50	49	-1	1	1	1	0	0	0	0	0	0	0	0	0	0	0	0	0	0	0	0	0	Prosocial	5	1	Anger	50	2.499778748	Joy	49	1.084579468	Anger	-50	1.066299438	Anger	49	1.716659546	Anger	50	.982849121	Anger	50	.95135498	Anger	49
Positive	Extortion	Cooperative	.35	17	5	-12	1	0	0	0	0	0	0	1	0	0	0	1	1	1	0	1	0	1	0	0	Individualistic	2	1	Joy	-19	3.328369141	Neutral	27	1.988037109	Neutral	28	1.647460938	Regret	35	1.344268799	Neutral	20	1.850952148	Sadness	26	1.402587891	Regret	32
Positive	Extortion	Cooperative	.05	14	50	36	1	0	0	0	0	0	0	0	0	0	0	0	0	0	0	0	0	0	0	0	Prosocial	2	2	Sadness	3	5.966262817	Joy	5	5.650222778	Joy	2	3.433731079	Joy	5	5.099517822	Joy	5	1.416213989	Joy	-30	4.666656494	Joy	-34
Positive	Extortion	Cooperative	.8	24	50	26	1	1	1	0	0	1	1	0	1	1	1	1	1	1	1	0	1	1	1	1	Prosocial	2	1	Neutral	29	29.78083038	Neutral	29	.983612061	Neutral	21	1.049468994	Neutral	30	17.68138123	Neutral	33	3.051574707	Neutral	-19	1.099487305	Neutral	-16
Positive	Extortion	Cooperative	.25	50	7	-43	1	0	0	1	0	0	0	0	0	0	0	0	0	0	0	0	0	1	1	1	Individualistic	2	2	Anger	-1	4.733146667	Joy	14	3.550140381	Neutral	16	3.965881348	Anger	14	1.316375732	Neutral	-50	2.21697998	Neutral	-50	.998672485	Neutral	-50
Positive	Extortion	Cooperative	.05	34	8	-26	0	0	1	0	0	0	0	0	0	0	0	0	0	0	0	0	0	0	0	0	Prosocial	1	2	Neutral	-20	18.48131561	Anger	-9	7.584243774	Anger	-50	.916183472	Neutral	-50	6.350296021	Neutral	-50	.766098022	Neutral	-50	1.966308594	Neutral	-50
Positive	Extortion	Neutral	.25	-50	-12	38	1	0	0	1	0	1	1	0	0	0	0	0	0	1	0	0	0	0	0	0	Individualistic	2	1	Anger	3	1.334999084	Joy	1	1.45199585	Neutral	3	2.805999756	Anger	2	.902008057	Joy	1	3.04699707	Anger	-33	.917999268	Anger	-50
Positive	Extortion	Neutral	.7	49	-13	-62	1	1	0	0	0	0	1	1	1	1	1	1	1	1	1	1	1	1	0	0	Prosocial	3	2	Sadness	20	6.663597107	Joy	20	5.064445496	Joy	-18	7.346282959	Joy	2	1.016143799	Joy	-50	2.649902344	Joy	-2	1.215911865	Regret	38
Positive	Extortion	Neutral	.2	50	-13	-63	0	1	0	0	0	1	0	0	0	0	0	0	0	0	0	0	0	1	1	0	Individualistic	3	1	Joy	50	6.648246765	Sadness	-8	3.130508423	Neutral	16	9.765136719	Neutral	13	1.800109863	Neutral	-11	3.650619507	Anger	10	2.182159424	Joy	42
Positive	Extortion	Neutral	.45	25	-15	-40	1	0	1	1	0	0	0	0	0	0	0	1	0	1	1	1	1	0	0	1	Prosocial	3	2	Sadness	-4	4.901557922	Neutral	3	2.500404358	Sadness	-4	1.634124756	Neutral	-1	2.517486572	Joy	1	1.15057373	Neutral	-9	2.567459106	Neutral	-11
Positive	Extortion	Neutral	.2	30	-45	-75	1	0	0	0	0	0	0	0	1	0	1	0	0	1	0	0	0	0	0	0	Prosocial	2	2	Anger	-33	6.290481567	Joy	-36	9.009429932	Joy	-3	3.749160767	Neutral	-12	6.035873413	Neutral	-43	2.572174072	Neutral	-50	1.849761963	Neutral	-48
Positive	Extortion	Neutral	.05	-50	-50	0	0	0	0	0	0	0	0	0	0	0	0	0	0	0	0	0	0	1	0	0	Individualistic	2	1	Neutral	9	4.826000214	Anger	-15	2.478996277	Anger	-48	1.487991333	Anger	-50	1.586990356	Anger	-50	1.041000366	Anger	-49	1.470001221	Anger	-50
Positive	Extortion	Neutral	0	42	-50	-92	0	0	0	0	0	0	0	0	0	0	0	0	0	0	0	0	0	0	0	0	Individualistic	2	1	Sadness	27	1.952667236	Sadness	-20	2.24861908	Sadness	-29	1.079162598	Sadness	50	1.145828247	Sadness	-37	1.551727295	Sadness	-38	2.578491211	Sadness	-36
Positive	Extortion	Neutral	.05	43	-50	-93	1	0	0	0	0	0	0	0	0	0	0	0	0	0	0	0	0	0	0	0	Prosocial	4	1	Regret	-31	7.13193512	Neutral	-14	5.986633301	Neutral	-39	1.873641968	Neutral	-50	1.903030396	Neutral	-50	1.30619812	Neutral	-50	1.16986084	Neutral	-50
Positive	Extortion	Neutral	.35	45	-50	-95	1	0	1	0	0	0	1	1	1	1	1	0	0	0	0	0	0	0	0	0	Individualistic	3	1	Anger	-38	3.649585724	Neutral	3	3.858131409	Neutral	34	1.56426239	Neutral	-35	1.56388855	Sadness	-37	1.042572021	Sadness	-19	1.251098633	Anger	-46
Positive	Extortion	Neutral	.15	46	-50	-96	1	0	0	1	0	0	0	0	0	1	0	0	0	0	0	0	0	0	0	0	Prosocial	3	1	Sadness	-35	2.432304382	Neutral	29	14.21728516	Neutral	-28	2.081123352	Neutral	-16	1.614257813	Neutral	-14	1.815383911	Neutral	-6	7.593383789	Neutral	-7
Positive	Extortion	Neutral	.15	50	-50	-100	1	0	0	1	1	0	0	0	0	0	0	0	0	0	0	0	0	0	0	0	Prosocial	2	2	Regret	0	6.049034119	Neutral	0	5.900939941	Neutral	-18	3.700111389	Anger	-40	1.883300781	Anger	-50	1.066513062	Neutral	-50	4.233596802	Neutral	-50
Positive	Extortion	Neutral	.05	50	-50	-100	1	0	0	0	0	0	0	0	0	0	0	0	0	0	0	0	0	0	0	0	Individualistic	2	1	Anger	-31	2.608261108	Anger	-50	1.714324951	Neutral	-50	1.167152405	Neutral	-50	2.069732666	Neutral	-50	1.617675781	Neutral	-50	1.378311157	Neutral	-50
Positive	Extortion	Neutral	.15	25	0	-25	0	1	1	0	0	0	0	0	0	0	0	0	0	0	0	1	0	0	0	0	Individualistic	4	2	Neutral	36	3.53112793	Joy	29	1.881347656	Sadness	29	17.19628906	Joy	20	1.123046875	Neutral	28	1.158081055	Neutral	26	1.064331055	Neutral	22
Positive	Extortion	Neutral	.05	50	0	-50	1	0	0	0	0	0	0	0	0	0	0	0	0	0	0	0	0	0	0	0	Individualistic	2	2	Anger	-50	14.74842834	Neutral	-50	6.246261597	Neutral	-50	4.810256958	Neutral	-50	1.921157837	Neutral	-50	1.403182983	Neutral	-50	1.102249146	Neutral	-50
Positive	Extortion	Neutral	.85	28	17	-11	1	0	1	1	1	1	1	1	1	1	1	0	1	1	1	1	0	1	1	1	Individualistic	2	2	Joy	26	28.66400146	Joy	27	3.169998169	Neutral	24	2.31199646	Joy	27	1.779006958	Joy	22	1.758010864	Joy	25	4.226013184	Joy	-13
Positive	Extortion	Neutral	.55	50	17	-33	1	0	0	1	1	1	1	1	0	0	0	1	1	1	1	1	0	0	0	0	Prosocial	5	1	Sadness	-50	12.14277649	Neutral	0	13.94055939	Neutral	1	7.228408813	Neutral	1	11.1264801	Neutral	0	28.915802	Neutral	0	1.448272705	Joy	0
Positive	Extortion	Neutral	.35	33	20	-13	0	0	0	0	0	0	1	0	0	0	1	0	0	1	1	1	1	0	1	0	Prosocial	2	2	Neutral	30	4.751720428	Neutral	26	3.817214966	Joy	28	1.832992554	Sadness	44	6.770889282	Neutral	-36	3.201858521	Neutral	-24	1.299179077	Sadness	23
Positive	Extortion	Neutral	.55	7	20	13	1	0	1	0	1	0	0	1	1	1	0	1	1	0	0	1	1	0	0	1	Prosocial	2	2	Anger	33	1.626609802	Anger	8	1.375587463	Joy	17	1.05153656	Anger	-13	.900878906	Sadness	9	.899871826	Joy	23	1.026382446	Sadness	42
Positive	Extortion	Neutral	.7	23	25	2	1	1	0	1	1	1	0	1	0	1	1	0	1	1	1	0	0	1	1	1	Individualistic	2	1	Joy	27	1.083511353	Neutral	34	.982559204	Joy	37	.999191284	Joy	-31	.982666016	Joy	36	3.417327881	Joy	33	2.38394165	Joy	-39
Positive	Extortion	Neutral	.85	37	29	-8	1	0	0	1	0	1	1	1	1	1	1	1	1	1	1	1	1	1	1	1	Prosocial	2	1	Joy	35	8.100006104	Neutral	45	32.89997864	Joy	-34	2.5	Joy	44	111.7999878	Joy	39	10.30004883	Joy	34	3.800003052	Joy	35
Positive	Extortion	Neutral	.3	50	31	-19	0	0	1	0	0	0	0	0	0	0	0	0	0	0	1	0	1	1	1	1	Prosocial	1	1	Joy	-24	3.8152771	Joy	32	1.73223114	Anger	25	2.430747986	Neutral	-25	3.296722412	Joy	-7	1.615402222	Joy	-18	1.232574463	Joy	-17
Positive	Extortion	Neutral	.45	34	32	-2	1	1	0	0	1	1	0	0	0	1	0	1	0	0	1	0	0	1	0	1	Individualistic	4	1	Joy	33	4.598644257	Anger	29	3.447677612	Anger	33	3.085716248	Neutral	30	2.495788574	Neutral	38	1.991989136	Neutral	34	2.567504883	Neutral	33
Positive	Extortion	Neutral	.35	35	33	-2	1	1	0	0	1	0	1	0	0	1	0	0	1	0	0	0	0	0	1	0	Individualistic	3	1	Neutral	19	3.994045258	Joy	29	1.824493408	Joy	33	3.547569275	Sadness	27	2.00479126	Neutral	41	2.718170166	Neutral	22	1.90663147	Neutral	30
Positive	Extortion	Neutral	.6	38	36	-2	0	1	1	1	0	0	1	1	1	1	0	1	0	1	0	1	0	1	0	1	Individualistic	3	1	Sadness	39	3.566947937	Joy	50	5.977363586	Sadness	26	.485214233	Anger	31	12.77703857	Joy	31	.54788208	Joy	19	.385223389	Neutral	29
Positive	Extortion	Neutral	.1	35	39	4	1	0	0	0	0	1	0	0	0	0	0	0	0	0	0	0	0	0	0	0	Prosocial	4	1	Joy	13	10.01140594	Joy	-14	2.398483276	Neutral	13	2.534393311	Joy	23	1.418502808	Neutral	-18	1.685791016	Joy	-15	1.171875	Joy	-17
Positive	Extortion	Neutral	.3	35	40	5	0	0	0	0	0	1	0	0	0	0	0	1	1	1	0	0	1	1	0	0	Prosocial	5	2	Regret	42	11.90000153	Regret	34	9	Sadness	33	10.69999695	Regret	33	4.599990845	Anger	33	1.299987793	Anger	26	4.700012207	Anger	27
Positive	Extortion	Neutral	.45	36	42	6	1	0	0	1	0	1	0	0	0	0	0	0	1	1	1	1	0	1	1	0	Individualistic	3	1	Joy	36	2.959770203	Neutral	-31	10.64395142	Neutral	34	1.910797119	Sadness	-30	2.294708252	Joy	-20	1.571350098	Sadness	31	75.60476685	Joy	34
Positive	Extortion	Neutral	.1	42	42	0	0	1	0	0	0	0	0	0	0	0	1	0	0	0	0	0	0	0	0	0	Individualistic	4	1	Neutral	18	31.76308441	Sadness	9	12.50788879	Neutral	9	1.551925659	Neutral	33	.87588501	Neutral	-21	.887359619	Neutral	-20	1.274627686	Neutral	-27
Positive	Extortion	Neutral	.1	43	5	-38	0	0	0	0	0	0	0	1	0	0	0	0	1	0	0	0	0	0	0	0	Individualistic	2	1	Neutral	22	1.560331345	Neutral	-50	2.53969574	Neutral	-38	2.439842224	Neutral	-48	1.706893921	Neutral	-48	3.551895142	Neutral	-50	7.405380249	Neutral	-50
Positive	Extortion	Neutral	.6	26	50	24	1	0	1	0	1	0	0	1	1	0	1	1	1	0	1	0	1	1	0	1	Individualistic	3	2	Sadness	-50	3.848690033	Joy	50	1.666519165	Sadness	-50	1.2995224	Joy	50	1.333084106	Sadness	50	1.300201416	Joy	-50	.866653442	Joy	50
Positive	Extortion	Neutral	1	41	50	9	1	1	1	1	1	1	1	1	1	1	1	1	1	1	1	1	1	1	1	1	Individualistic	2	1	Sadness	-42	14.09999847	Joy	50	1.599998474	Joy	50	1.300003052	Sadness	-50	1.700012207	Joy	50	2.399993896	Joy	50	1.5	Sadness	-50
Positive	Extortion	Neutral	.2	43	50	7	1	0	1	0	0	0	1	0	0	0	0	0	0	0	0	0	0	0	1	0	Individualistic	5	1	Sadness	-50	3.980693817	Joy	45	1.749534607	Sadness	50	1.421363831	Neutral	48	.952682495	Neutral	49	.752822876	Neutral	50	1.102279663	Regret	50
Positive	Extortion	Neutral	.15	50	50	0	1	0	0	0	0	1	0	0	0	0	0	0	0	0	0	0	0	0	1	0	Individualistic	2	2	Neutral	-6	1.834575653	Neutral	-4	5.435112	Neutral	-6	4.518058777	Neutral	-1	3.634277344	Neutral	-7	2.000656128	Neutral	-4	5.518753052	Neutral	-7
Positive	Extortion	Neutral	.35	40	7	-33	1	1	0	0	0	0	0	0	0	0	0	0	0	0	1	1	1	1	1	0	Prosocial	3	1	Neutral	25	5.1002388	Neutral	27	2.28301239	Joy	26	.916030884	Neutral	18	.966812134	Neutral	-28	1.433624268	Neutral	-32	.833816528	Neutral	-34
Positive	Generosity	Competitive	.25	50	-43	-93	0	1	0	0	1	1	0	0	0	1	0	0	0	0	0	0	1	0	0	0	Individualistic	2	1	Joy	50	10.4383812	Sadness	50	8.850349426	Joy	50	12.68640137	Sadness	50	7.066314697	Neutral	50	5.773681641	Neutral	50	5.857391357	Joy	50
Positive	Generosity	Competitive	0	50	1	-49	0	0	0	0	0	0	0	0	0	0	0	0	0	0	0	0	0	0	0	0	Individualistic	3	1	Neutral	-4	7.36428833	Neutral	-1	1.548866272	Neutral	3	1.200546265	Neutral	0	1.115570068	Neutral	1	1.649368286	Neutral	1	1.314941406	Neutral	1
Positive	Generosity	Competitive	.75	21	13	-8	1	1	1	1	1	1	1	1	1	1	1	1	1	0	1	0	0	1	0	0	Individualistic	2	1	Neutral	-14	1.152999878	Neutral	-15	1.26399231	Neutral	14	1.395004272	Neutral	16	.937011719	Neutral	31	4.011993408	Neutral	50	.958984375	Neutral	50
Positive	Generosity	Competitive	.95	50	13	-37	1	1	1	1	1	1	1	1	1	1	1	1	1	1	1	1	1	1	1	0	Competitive	2	1	Neutral	-35	7.799461365	Neutral	12	1.199111938	Neutral	41	1.132881165	Neutral	50	2.099960327	Neutral	50	.966583252	Neutral	50	6.683532715	Neutral	50
Positive	Generosity	Competitive	.65	14	14	0	1	1	1	1	1	0	1	0	0	1	1	0	0	1	1	0	1	0	1	1	Prosocial	4	2	Neutral	14	3.299999237	Neutral	15	8.700004578	Neutral	9	3.800003052	Neutral	11	2.5	Neutral	12	3	Joy	11	12.19999695	Neutral	17
Positive	Generosity	Competitive	.2	8	20	12	0	0	1	0	0	0	0	1	0	0	0	0	1	0	0	1	0	0	0	0	Individualistic	4	1	Joy	10	15.03487778	Sadness	25	2.966995239	Sadness	18	2.066047668	Neutral	13	4.535842896	Neutral	14	1.68397522	Neutral	50	1.935455322	Neutral	-17
Positive	Generosity	Competitive	.85	19	22	3	1	1	0	1	1	0	1	1	1	1	1	1	0	1	1	1	1	1	1	1	Individualistic	2	1	Joy	31	2.291999817	Neutral	34	1.795005798	Neutral	43	1.234992981	Anger	38	1.374008179	Neutral	34	1.621002197	Neutral	39	9.281997681	Neutral	30
Positive	Generosity	Competitive	.65	14	23	9	0	1	1	1	0	1	1	1	1	0	0	0	0	1	1	1	0	1	1	1	Prosocial	2	1	Sadness	22	1.200000763	Joy	12	.799999237	Joy	9	.800003052	Joy	16	.900001526	Joy	4	.900001526	Joy	19	.699996948	Sadness	24
Positive	Generosity	Competitive	.65	35	23	-12	1	1	0	1	1	1	1	1	1	0	1	1	0	0	0	0	1	0	1	1	Individualistic	3	2	Joy	-20	20.03665161	Joy	4	12.53137207	Joy	35	3.226654053	Sadness	0	6.905517578	Joy	-3	43.73086548	Neutral	13	6.1328125	Neutral	-7
Positive	Generosity	Competitive	.15	21	26	5	1	0	1	1	0	0	0	0	0	0	0	0	0	0	0	0	0	0	0	0	Individualistic	3	1	Anger	21	4.124217987	Anger	28	2.124336243	Joy	22	2.502075195	Sadness	27	2.150588989	Anger	26	1.758529663	Neutral	27	3.472900391	Anger	24
Positive	Generosity	Competitive	.9	50	27	-23	1	1	1	1	1	1	1	1	1	1	1	1	1	1	1	1	1	1	0	0	Individualistic	3	1	Joy	16	1.716999054	Joy	28	1.333000183	Joy	40	1.200004578	Joy	44	1.266998291	Joy	44	4.684005737	Joy	43	1.115997314	Joy	43
Positive	Generosity	Competitive	.7	50	29	-21	1	1	0	1	1	1	1	0	0	0	1	1	1	1	1	1	1	1	0	0	Prosocial	3	2	Joy	-6	1.899400711	Joy	29	1.666870117	Neutral	1	2.265785217	Regret	-15	1.099494934	Neutral	11	1.09954834	Joy	28	1.216079712	Joy	16
Positive	Generosity	Competitive	.6	17	30	13	1	1	1	0	1	0	0	1	0	1	1	0	1	0	1	1	0	1	0	1	Individualistic	2	1	Joy	29	3.75535965	Anger	22	5.157920837	Joy	38	5.530929565	Neutral	38	2.527297974	Joy	20	2.41053772	Joy	27	2.057800293	Joy	35
Positive	Generosity	Competitive	.75	28	30	2	1	0	0	1	1	1	1	0	1	1	0	1	1	1	1	0	1	1	1	1	Prosocial	2	1	Joy	25	1.100002289	Joy	22	1.092002869	Neutral	32	1.998001099	Sadness	34	.399993896	Joy	23	1.300003052	Joy	32	1.100006104	Joy	26
Positive	Generosity	Competitive	.35	35	30	-5	1	0	1	0	0	1	0	0	1	0	0	1	0	0	1	0	1	0	0	0	Individualistic	2	1	Neutral	33	5.1340065	Neutral	33	2.928230286	Neutral	24	3.092208862	Joy	33	5.320846558	Anger	40	1.844924927	Anger	36	2.523864746	Joy	39
Positive	Generosity	Competitive	.5	35	32	-3	0	0	1	1	1	1	1	1	0	0	0	0	1	0	1	0	1	0	0	1	Individualistic	3	1	Neutral	33	2.245002747	Regret	21	1.806999207	Joy	23	5.794006348	Sadness	39	2.017990112	Anger	-16	6.070007324	Regret	27	3.336029053	Joy	22
Positive	Generosity	Competitive	.4	31	35	4	0	0	0	1	0	1	0	1	0	0	0	1	0	0	1	1	0	0	1	1	Individualistic	2	1	Joy	41	2.811687469	Neutral	24	11.05493164	Neutral	30	2.170082092	Neutral	33	2.298553467	Joy	27	2.026657104	Joy	25	1.962982178	Joy	25
Positive	Generosity	Competitive	.5	33	38	5	1	0	1	1	0	1	0	0	1	1	1	0	1	0	0	1	1	0	0	0	Individualistic	2	1	Joy	38	1.700000763	Joy	50	1.777534485	Neutral	28	1.65397644	Neutral	26	1.467651367	Joy	31	1.985794067	Neutral	18	1.692718506	Joy	37
Positive	Generosity	Competitive	.3	26	42	16	1	0	1	0	0	1	0	1	1	0	0	1	0	0	0	0	0	0	0	0	Individualistic	2	1	Joy	34	37.09186554	Joy	35	1.949859619	Sadness	44	1.082946777	Neutral	42	1.432937622	Regret	36	1.066589355	Joy	-30	1.08303833	Sadness	47
Positive	Generosity	Competitive	.15	43	42	-1	1	0	1	0	0	0	0	0	0	0	0	0	0	0	0	1	0	0	0	0	Individualistic	3	2	Joy	-28	9.422981262	Joy	21	2.464576721	Regret	26	1.731704712	Joy	-34	1.447052002	Joy	-36	1.248336792	Neutral	-25	2.414505005	Neutral	-41
Positive	Generosity	Competitive	1	42	48	6	1	1	1	1	1	1	1	1	1	1	1	1	1	1	1	1	1	1	1	1	Prosocial	5	2	Neutral	1	1.468917847	Neutral	1	1.567466736	Neutral	8	1.602905273	Neutral	8	.746368408	Neutral	7	.762145996	Neutral	23	.820892334	Neutral	27
Positive	Generosity	Competitive	.95	30	50	20	0	1	1	1	1	1	1	1	1	1	1	1	1	1	1	1	1	1	1	1	Individualistic	3	1	Joy	20	7.112426758	Sadness	-1	2.687774658	Joy	29	2.66709137	Joy	26	2.451705933	Joy	37	1.552902222	Joy	32	1.333740234	Neutral	43
Positive	Generosity	Competitive	.9	35	50	15	1	1	1	1	0	1	1	1	1	1	1	1	1	1	1	1	1	1	1	0	Prosocial	5	2	Joy	-14	6.86264801	Joy	36	6.079833984	Joy	37	1.415802002	Joy	42	1.216033936	Joy	29	2.098876953	Sadness	34	1.54901123	Joy	39
Positive	Generosity	Competitive	.15	43	50	7	0	0	0	0	0	0	0	1	0	0	1	0	0	0	0	0	0	0	0	1	Individualistic	5	1	Joy	48	3.220977783	Neutral	44	1.283729553	Joy	50	1.106445313	Neutral	50	.853515625	Joy	48	.803527832	Joy	50	.929702759	Sadness	43
Positive	Generosity	Competitive	1	43	50	7	1	1	1	1	1	1	1	1	1	1	1	1	1	1	1	1	1	1	1	1	Individualistic	2	1	Joy	36	3.498723984	Joy	38	3.049377441	Joy	37	2.04800415	Joy	44	1.955291748	Joy	47	1.028686523	Joy	50	1.058990479	Joy	50
Positive	Generosity	Competitive	1	50	50	0	1	1	1	1	1	1	1	1	1	1	1	1	1	1	1	1	1	1	1	1	Individualistic	6	2	Joy	39	31.93266296	Joy	39	5.10017395	Joy	50	3.599380493	Joy	48	6.933380127	Joy	47	4.050262451	Joy	46	2.866455078	Joy	44
Positive	Generosity	Competitive	.75	50	50	0	1	0	1	0	0	0	1	1	1	1	1	1	1	1	1	1	1	1	1	0	Prosocial	2	1	Joy	-50	3.96100235	Sadness	-50	7.419998169	Sadness	-50	7.169006348	Sadness	-50	2.589004517	Neutral	-11	.919006348	Anger	50	.768997192	Anger	-50
Positive	Generosity	Competitive	1	50	50	0	1	1	1	1	1	1	1	1	1	1	1	1	1	1	1	1	1	1	1	1	Individualistic	3	2	Joy	36	7.396347046	Joy	33	7.6795578	Joy	5	1.482345581	Joy	-5	1.116012573	Neutral	27	.999420166	Neutral	14	.766067505	Neutral	15
Positive	Generosity	Competitive	.85	50	50	0	1	0	1	0	0	1	1	1	1	1	1	1	1	1	1	1	1	1	1	1	Prosocial	3	2	Joy	7	2.304288864	Neutral	13	10.66838837	Neutral	9	1.725257874	Neutral	1	1.767211914	Neutral	14	2.399719238	Neutral	9	1.099716187	Neutral	5
Positive	Generosity	Competitive	.95	50	50	0	1	1	1	1	0	1	1	1	1	1	1	1	1	1	1	1	1	1	1	1	Prosocial	6	2	Joy	50	1.868915558	Joy	50	1.918785095	Joy	50	1.851196289	Joy	50	1.817214966	Joy	50	2.80291748	Joy	50	1.517883301	Joy	50
Positive	Generosity	Competitive	.85	50	50	0	1	0	0	0	1	1	1	1	1	1	1	1	1	1	1	1	1	1	1	1	Prosocial	2	1	Neutral	-17	5.364997864	Regret	-42	5.681999207	Neutral	-11	21.72698975	Neutral	-50	7.647003174	Sadness	34	1.483001709	Joy	10	1.25100708	Joy	14
Positive	Generosity	Competitive	.9	50	50	0	1	0	1	0	1	1	1	1	1	1	1	1	1	1	1	1	1	1	1	1	Individualistic	3	1	Joy	11	1.248001099	Regret	37	2.268005371	Anger	31	1.251998901	Sadness	17	2.365005493	Regret	33	1.507995605	Joy	6	3.050018311	Neutral	16
Positive	Generosity	Competitive	.45	50	50	0	1	1	1	0	1	1	1	1	0	1	0	0	0	0	1	0	0	0	0	0	Competitive	2	1	Joy	50	1.599998474	Neutral	50	1.500003815	Neutral	-50	1.400001526	Joy	23	4.899993896	Sadness	41	4.5	Neutral	-50	3.5	Neutral	-35
Positive	Generosity	Competitive	1	50	50	0	1	1	1	1	1	1	1	1	1	1	1	1	1	1	1	1	1	1	1	1	Individualistic	5	1	Joy	50	4.416217804	Joy	-38	.899780273	Joy	50	2.049682617	Joy	50	1.799964905	Joy	50	.98336792	Joy	50	.866699219	Joy	50
Positive	Generosity	Cooperative	.8	50	-50	-100	1	0	1	1	1	1	1	1	1	1	0	1	1	1	1	1	1	0	0	1	Individualistic	2	1	Neutral	50	4.026000977	Joy	50	1.799995422	Anger	50	1.613006592	Sadness	50	1.736999512	Regret	50	1.567001343	Regret	50	7.884002686	Regret	50
Positive	Generosity	Cooperative	1	35	0	-35	1	1	1	1	1	1	1	1	1	1	1	1	1	1	1	1	1	1	1	1	Prosocial	2	2	Joy	27	7.24382019	Joy	36	1.348976135	Joy	49	1.249107361	Joy	30	1.216270447	Joy	31	1.565322876	Joy	37	1.115585327	Joy	32
Positive	Generosity	Cooperative	1	50	0	-50	1	1	1	1	1	1	1	1	1	1	1	1	1	1	1	1	1	1	1	1	Prosocial	1	1	Joy	35	6.282978058	Joy	48	2.599655151	Joy	50	1.000030518	Joy	50	.866485596	Joy	50	.883178711	Joy	50	.983154297	Joy	50
Positive	Generosity	Cooperative	1	50	0	-50	1	1	1	1	1	1	1	1	1	1	1	1	1	1	1	1	1	1	1	1	Prosocial	5	2	Joy	28	2.449626923	Joy	26	1.866859436	Joy	28	1.918052673	Joy	27	.965667725	Joy	41	1.299407959	Joy	39	1.215118408	Joy	33
Positive	Generosity	Cooperative	.2	25	15	-10	0	0	0	0	0	0	0	0	0	0	0	0	0	1	1	0	1	0	0	1	Prosocial	4	1	Joy	22	9.91399765	Joy	34	2.100006104	Joy	38	2.599990845	Joy	28	2.587997437	Joy	28	2.29800415	Neutral	33	1.800003052	Neutral	15
Positive	Generosity	Cooperative	.15	50	17	-33	1	0	0	0	0	1	0	0	0	0	0	0	0	1	0	0	0	0	0	0	Prosocial	2	1	Joy	50	6.899009705	Joy	-28	5.482376099	Joy	49	15.98092651	Joy	43	1.649551392	Regret	31	1.082870483	Anger	-33	1.915878296	Joy	20
Positive	Generosity	Cooperative	0	36	20	-16	0	0	0	0	0	0	0	0	0	0	0	0	0	0	0	0	0	0	0	0	Individualistic	2	1	Joy	-50	9.249679565	Joy	50	7.016716003	Joy	-50	2.116249084	Joy	50	2.383209229	Joy	-50	1.566925049	Joy	-50	.882400513	Joy	-50
Positive	Generosity	Cooperative	.05	20	29	9	1	0	0	0	0	0	0	0	0	0	0	0	0	0	0	0	0	0	0	0	Prosocial	2	1	Anger	32	1.581008911	Joy	26	1.554000854	Joy	37	1.76499939	Anger	30	1.393005371	Joy	41	2.432998657	Anger	30	1.417022705	Joy	26
Positive	Generosity	Cooperative	.75	33	33	0	1	0	1	1	0	1	1	1	0	0	1	1	1	0	1	1	1	1	1	1	Individualistic	2	2	Neutral	34	15.60800171	Joy	30	1.848007202	Neutral	35	1.740005493	Joy	32	1.522994995	Sadness	32	2.957977295	Regret	33	1.971008301	Sadness	33
Positive	Generosity	Cooperative	.55	-17	34	51	1	0	1	1	1	0	1	0	1	1	1	0	0	0	1	1	0	0	1	0	Individualistic	2	1	Joy	16	5.74553299	Joy	34	1.827255249	Sadness	-35	1.591514587	Regret	17	2.314331055	Regret	26	.854980469	Joy	-47	1.359146118	Anger	-27
Positive	Generosity	Cooperative	.15	37	37	0	0	0	1	0	0	0	0	0	0	1	0	0	0	0	0	0	0	0	0	1	Individualistic	2	2	Joy	33	25.51951218	Joy	46	1.794418335	Neutral	37	2.865081787	Joy	36	5.004714966	Joy	39	1.941192627	Joy	40	1.654174805	Joy	35
Positive	Generosity	Cooperative	.75	33	38	5	1	1	1	1	0	1	1	1	0	0	0	0	1	1	1	1	1	1	1	1	Individualistic	2	1	Neutral	34	3.299999237	Joy	15	.900001526	Neutral	40	21.40000153	Neutral	40	.699996948	Neutral	40	.899993896	Neutral	32	1	Joy	33
Positive	Generosity	Cooperative	1	33	40	7	1	1	1	1	1	1	1	1	1	1	1	1	1	1	1	1	1	1	1	1	Individualistic	2	2	Anger	38	10.53872299	Sadness	31	3.331741333	Regret	43	2.256591797	Sadness	46	1.625732422	Regret	50	1.035903931	Anger	38	2.743927002	Sadness	40
Positive	Generosity	Cooperative	.4	50	40	-10	1	1	0	0	1	0	1	1	1	0	1	0	0	0	0	1	0	0	0	0	Individualistic	2	1	Neutral	-1	1.776115417	Joy	1	1.862548828	Neutral	4	1.091445923	Neutral	-5	11.02104187	Joy	-4	8.811752319	Joy	-6	2.429977417	Anger	6
Positive	Generosity	Cooperative	.3	37	42	5	0	1	0	0	0	0	0	1	0	1	0	1	0	0	0	0	0	1	1	0	Individualistic	2	1	Joy	41	.599998474	Joy	-24	.599998474	Joy	24	1.516998291	Anger	29	2.099990845	Joy	35	2.699996948	Joy	18	9	Neutral	45
Positive	Generosity	Cooperative	.65	47	43	-4	1	1	1	0	0	1	1	0	1	0	1	1	1	1	1	1	1	0	0	0	Prosocial	3	1	Regret	-42	7.909999847	Anger	-44	2.085998535	Anger	-44	2.787002563	Joy	-41	.819000244	Sadness	-44	1.201004028	Anger	-41	1.70199585	Anger	-41
Positive	Generosity	Cooperative	.95	45	48	3	1	1	0	1	1	1	1	1	1	1	1	1	1	1	1	1	1	1	1	1	Prosocial	2	2	Neutral	38	8.26499939	Joy	-37	2.049995422	Joy	49	1.932998657	Sadness	50	.766998291	Joy	50	1.133987427	Joy	50	.784011841	Joy	50
Positive	Generosity	Cooperative	.35	48	48	0	1	0	1	0	0	0	1	0	0	0	0	0	1	0	0	1	1	0	0	1	Prosocial	4	2	Joy	-29	12.53027725	Neutral	5	5.593887329	Neutral	-4	5.965301514	Joy	4	1.983627319	Joy	4	2.337844849	Joy	9	1.304901123	Neutral	-10
Positive	Generosity	Cooperative	1	37	50	13	1	1	1	1	1	1	1	1	1	1	1	1	1	1	1	1	1	1	1	1	Individualistic	2	1	Joy	38	1.749988556	Joy	50	.750038147	Joy	50	.450950623	Joy	50	.532836914	Joy	50	.333023071	Joy	50	.433074951	Joy	50
Positive	Generosity	Cooperative	1	39	50	11	1	1	1	1	1	1	1	1	1	1	1	1	1	1	1	1	1	1	1	1	Prosocial	2	1	Joy	33	1.682279587	Joy	44	1.848526001	Joy	50	1.01587677	Joy	50	1.317192078	Joy	50	.834938049	Joy	50	1.398498535	Joy	50
Positive	Generosity	Cooperative	.9	43	50	7	0	1	1	1	1	1	1	1	1	1	1	1	1	1	1	1	1	1	1	0	Individualistic	3	1	Joy	19	10.40001297	Regret	49	1.44883728	Joy	48	.665916443	Joy	50	.779312134	Joy	46	.550216675	Joy	50	.667114258	Joy	50
Positive	Generosity	Cooperative	.7	43	50	7	0	1	1	0	0	1	1	1	1	1	0	0	1	1	1	1	1	1	1	0	Individualistic	4	1	Joy	-28	.700000763	Anger	19	1.099998474	Joy	42	.599998474	Neutral	29	.800003052	Neutral	39	.600006104	Regret	36	.599998474	Joy	36
Positive	Generosity	Cooperative	.8	50	50	0	0	0	0	0	1	1	1	1	1	1	1	1	1	1	1	1	1	1	1	1	Individualistic	2	1	Joy	-50	2.570999146	Neutral	-50	.934001923	Neutral	-50	.901000977	Neutral	-50	1.486000061	Neutral	6	.901992798	Joy	36	.785995483	Joy	50
Positive	Generosity	Cooperative	.65	50	50	0	1	1	0	1	1	1	0	1	1	1	0	0	1	1	0	0	0	1	1	1	Prosocial	3	1	Joy	50	10.14500046	Joy	-47	3.294998169	Neutral	25	1.738006592	Neutral	50	3.373001099	Joy	50	1.332992554	Joy	42	.95199585	Neutral	46
Positive	Generosity	Cooperative	1	50	50	0	1	1	1	1	1	1	1	1	1	1	1	1	1	1	1	1	1	1	1	1	Prosocial	4	1	Joy	50	4.382129669	Joy	50	2.515914917	Joy	50	2.015022278	Joy	50	1.218315125	Joy	50	1.316116333	Joy	50	2.266769409	Joy	50
Positive	Generosity	Cooperative	.95	50	50	0	1	1	1	1	1	1	1	1	1	1	1	1	1	1	1	1	1	1	1	0	Individualistic	3	1	Joy	50	15.49965668	Joy	50	3.783546448	Joy	50	4.916656494	Joy	50	.916244507	Joy	50	21.6166687	Joy	50	1.566772461	Joy	50
Positive	Generosity	Cooperative	1	50	50	0	1	1	1	1	1	1	1	1	1	1	1	1	1	1	1	1	1	1	1	1	Prosocial	5	2	Joy	50	6.247673035	Joy	50	6.415176392	Joy	50	4.365959167	Joy	50	3.582687378	Joy	50	3.733535767	Joy	50	2.810592651	Joy	50
Positive	Generosity	Cooperative	1	50	50	0	1	1	1	1	1	1	1	1	1	1	1	1	1	1	1	1	1	1	1	1	Prosocial	3	2	Joy	27	2.6159935	Joy	27	1.617088318	Joy	31	3.966278076	Joy	27	3.716247559	Joy	32	2.766769409	Neutral	28	8.183486938	Neutral	28
Positive	Generosity	Cooperative	1	50	50	0	1	1	1	1	1	1	1	1	1	1	1	1	1	1	1	1	1	1	1	1	Prosocial	2	2	Joy	50	18.7130127	Joy	50	10.04842377	Joy	50	1.999633789	Joy	50	5.78125	Joy	50	1.649841309	Joy	50	2.750473022	Joy	50
Positive	Generosity	Cooperative	.5	50	50	0	1	1	1	1	1	1	0	0	0	0	0	1	1	1	0	0	1	0	0	0	Individualistic	4	2	Neutral	-1	5.79983139	Neutral	-4	3.466453552	Neutral	32	2.066520691	Neutral	30	1.63269043	Neutral	33	.94871521	Neutral	34	1.250061035	Neutral	21
Positive	Generosity	Cooperative	1	50	50	0	1	1	1	1	1	1	1	1	1	1	1	1	1	1	1	1	1	1	1	1	Prosocial	1	2	Joy	50	8.517093658	Joy	50	1.867546082	Joy	50	2.216377258	Joy	50	1.316146851	Joy	50	1.449691772	Joy	50	2.432403564	Joy	50
Positive	Generosity	Cooperative	.95	50	50	0	0	1	1	1	1	1	1	1	1	1	1	1	1	1	1	1	1	1	1	1	Prosocial	2	2	Joy	39	7.967773438	Neutral	18	1.783462524	Joy	40	1.367301941	Joy	50	.5496521	Joy	50	.532928467	Joy	50	.750167847	Joy	50
Positive	Generosity	Cooperative	1	50	50	0	1	1	1	1	1	1	1	1	1	1	1	1	1	1	1	1	1	1	1	1	Individualistic	2	2	Joy	50	3.650054932	Joy	49	1.199188232	Joy	50	1.297576904	Joy	49	1.283477783	Joy	44	.966583252	Joy	50	1.084411621	Joy	50
Positive	Generosity	Cooperative	1	50	50	0	1	1	1	1	1	1	1	1	1	1	1	1	1	1	1	1	1	1	1	1	Prosocial	2	1	Joy	50	6.637279511	Joy	50	2.255912781	Joy	50	1.742149353	Joy	50	1.236083984	Joy	50	.720809937	Joy	50	1.025604248	Joy	50
Positive	Generosity	Neutral	.5	36	-30	-66	1	0	1	0	1	0	0	1	1	0	0	1	0	0	1	0	0	1	1	1	Prosocial	2	2	Joy	22	8.726650238	Joy	-26	2.849342346	Neutral	-18	4.387893677	Joy	20	2.796783447	Neutral	23	2.36000061	Joy	49	2.851760864	Neutral	-26
Positive	Generosity	Neutral	.55	20	-44	-64	1	1	0	0	1	1	1	0	0	1	0	1	0	1	1	1	0	0	0	1	Prosocial	2	1	Neutral	31	1.45400238	Sadness	27	3.272003174	Joy	23	5.252998352	Neutral	-33	1.143997192	Neutral	27	1.43800354	Neutral	29	.974990845	Sadness	31
Positive	Generosity	Neutral	.6	14	11	-3	1	1	1	1	1	1	1	1	1	1	1	0	1	0	0	0	0	0	0	0	Prosocial	2	1	Neutral	13	2.806400299	Joy	17	1.765426636	Neutral	17	1.644226074	Neutral	28	1.911178589	Sadness	21	1.980331421	Sadness	19	2.115097046	Joy	28
Positive	Generosity	Neutral	.65	40	25	-15	1	0	0	1	1	1	0	1	1	1	1	1	0	1	1	1	1	0	0	0	Individualistic	2	2	Joy	45	2.400001526	Sadness	42	.900001526	Neutral	42	.900001526	Anger	33	.800003052	Regret	33	2	Joy	39	.599990845	Sadness	43
Positive	Generosity	Neutral	.45	17	27	10	0	0	0	1	0	1	0	0	0	1	0	0	1	1	1	1	1	0	0	1	Prosocial	5	1	Neutral	22	5.5	Joy	26	4.499996185	Joy	-26	.899993896	Joy	17	3	Joy	25	2.199996948	Joy	24	5.400009155	Sadness	-17
Positive	Generosity	Neutral	.5	27	29	2	1	0	1	0	0	0	0	1	0	0	1	1	0	1	0	1	1	0	1	1	Individualistic	3	1	Neutral	23	5.189998627	Neutral	35	2.325004578	Sadness	-16	1.25	Joy	40	1.145004272	Sadness	23	33.35099792	Sadness	25	1.656005859	Joy	26
Positive	Generosity	Neutral	.7	50	30	-20	1	1	1	1	1	1	1	1	1	1	0	0	1	1	1	0	1	0	0	0	Prosocial	2	1	Joy	50	10.66553497	Joy	50	1.93963623	Joy	50	1.955841064	Joy	50	1.370849609	Joy	50	1.385757446	Joy	50	1.320495605	Joy	50
Positive	Generosity	Neutral	0	50	34	-16	0	0	0	0	0	0	0	0	0	0	0	0	0	0	0	0	0	0	0	0	Individualistic	2	2	Joy	-26	30.00647736	Joy	-26	6.142456055	Neutral	38	4.339324951	Neutral	40	3.787261963	Neutral	34	4.239761353	Neutral	30	10.61547852	Neutral	27
Positive	Generosity	Neutral	.4	34	37	3	1	0	0	1	0	1	0	0	0	0	0	1	1	1	0	0	1	0	0	1	Individualistic	2	1	Neutral	35	8.900001526	Neutral	27	3.800003052	Anger	22	3.399993896	Joy	30	12	Joy	32	22.70001221	Joy	25	1.300018311	Joy	19
Positive	Generosity	Neutral	.3	38	38	0	0	1	0	0	0	0	1	0	1	0	0	1	0	1	0	0	0	0	1	0	Individualistic	2	1	Joy	31	10.3452301	Regret	25	6.594390869	Sadness	13	1.071838379	Joy	37	4.17376709	Joy	34	4.169158936	Anger	40	2.071472168	Anger	35
Positive	Generosity	Neutral	.1	50	40	-10	0	0	1	0	0	0	0	1	0	0	0	0	0	0	0	0	0	0	0	0	Individualistic	5	1	Joy	34	10.78159332	Neutral	-35	1.816146851	Regret	-31	1.298812866	Joy	-34	2.498901367	Regret	-33	7.216156006	Regret	-33	1.716522217	Regret	-20
Positive	Generosity	Neutral	.95	50	46	-4	1	1	1	1	1	1	1	1	1	1	1	1	1	1	1	1	1	0	1	1	Individualistic	4	2	Joy	43	7.427028656	Joy	41	2.32775116	Joy	46	3.13760376	Joy	45	2.782287598	Joy	42	1.754577637	Joy	47	1.866973877	Joy	45
Positive	Generosity	Neutral	.05	47	48	1	0	0	0	1	0	0	0	0	0	0	0	0	0	0	0	0	0	0	0	0	Prosocial	2	2	Neutral	-7	5.815753937	Neutral	-25	3.06602478	Joy	-6	4.082862854	Sadness	14	3.567016602	Neutral	-6	1.067092896	Neutral	-11	1.750289917	Neutral	-31
Positive	Generosity	Neutral	.65	50	49	-1	0	0	1	1	0	0	0	0	1	1	1	1	1	1	1	1	1	1	1	0	Individualistic	2	2	Joy	32	6.048034668	Joy	44	15.55978394	Neutral	-32	14.38766479	Neutral	42	1.926422119	Joy	-34	1.389434814	Neutral	-29	1.910598755	Neutral	-25
Positive	Generosity	Neutral	1	50	49	-1	1	1	1	1	1	1	1	1	1	1	1	1	1	1	1	1	1	1	1	1	Individualistic	4	1	Joy	50	47.93110657	Joy	40	6.400421143	Joy	44	2.14956665	Joy	50	1.149414063	Joy	49	4.950439453	Joy	50	6.52520752	Joy	44
Positive	Generosity	Neutral	.95	37	50	13	0	1	1	1	1	1	1	1	1	1	1	1	1	1	1	1	1	1	1	1	Prosocial	2	2	Joy	0	2.852558136	Neutral	17	1.868637085	Joy	35	1.385345459	Joy	49	1.08455658	Joy	31	1.084457397	Joy	42	.617004395	Joy	43
Positive	Generosity	Neutral	.8	42	50	8	1	1	1	1	1	1	0	1	0	0	1	1	1	1	1	1	1	1	1	0	Prosocial	3	1	Joy	32	7.205574036	Neutral	41	16.70915222	Neutral	42	5.679046631	Neutral	36	5.561233521	Neutral	33	2.531677246	Neutral	40	4.83984375	Neutral	15
Positive	Generosity	Neutral	.85	44	50	6	0	1	0	0	1	1	1	1	1	1	1	1	1	1	1	1	1	1	1	1	Prosocial	2	1	Joy	33	13.93199921	Sadness	0	6.888999939	Joy	-3	5.652000427	Neutral	-20	1.121002197	Neutral	-2	.869995117	Joy	31	.768997192	Joy	50
Positive	Generosity	Neutral	1	50	50	0	1	1	1	1	1	1	1	1	1	1	1	1	1	1	1	1	1	1	1	1	Individualistic	3	1	Joy	50	6.886896133	Joy	50	1.898857117	Joy	50	1.417724609	Joy	50	1.549682617	Joy	50	1.21723938	Joy	50	1.086380005	Joy	50
Positive	Generosity	Neutral	1	50	50	0	1	1	1	1	1	1	1	1	1	1	1	1	1	1	1	1	1	1	1	1	Prosocial	3	2	Joy	50	2.715950012	Joy	50	1.433357239	Neutral	50	.966293335	Neutral	50	.817077637	Neutral	50	.798339844	Neutral	50	.882995605	Neutral	50
Positive	Generosity	Neutral	.9	50	50	0	1	1	1	1	1	1	1	1	1	1	1	1	1	0	0	1	1	1	1	1	Prosocial	3	2	Joy	50	1.599269867	Joy	50	2.014762878	Joy	50	1.200218201	Joy	50	1.682601929	Joy	50	1.582458496	Joy	50	.883178711	Joy	50
Positive	Generosity	Neutral	.5	50	50	0	0	0	0	0	0	1	0	0	1	1	1	1	1	1	1	1	1	0	0	0	Individualistic	4	1	Joy	15	4.846893311	Neutral	15	2.61958313	Neutral	20	2.267280579	Neutral	27	1.086914063	Joy	-29	13.37934875	Neutral	-35	5.48600769	Joy	-26
Positive	Generosity	Neutral	.25	50	50	0	0	0	0	0	1	0	0	0	0	1	0	0	0	0	1	1	0	0	1	0	Individualistic	2	2	Joy	26	15.16899872	Sadness	-3	15.3030014	Sadness	-15	6.667999268	Sadness	-12	1.817001343	Neutral	10	1.816986084	Joy	-12	1.50100708	Joy	-9
Positive	Generosity	Neutral	.85	50	50	0	1	1	1	1	1	1	1	1	1	1	1	1	0	0	1	1	1	1	1	0	Prosocial	5	1	Joy	50	18.03199768	Joy	37	9.283996582	Joy	38	2.240997314	Joy	50	1.813995361	Joy	50	2.240005493	Joy	50	17.87197876	Joy	50
Positive	Generosity	Neutral	.95	50	50	0	1	1	1	1	1	1	1	1	1	1	1	1	1	1	1	1	1	1	1	0	Altruist	2	2	Joy	15	4.00202179	Joy	37	.967597961	Joy	26	.868125916	Joy	25	1.08416748	Joy	22	1.066390991	Joy	28	.882873535	Joy	30
Positive	Generosity	Neutral	1	50	50	0	1	1	1	1	1	1	1	1	1	1	1	1	1	1	1	1	1	1	1	1	Prosocial	2	1	Joy	34	5.625999451	Joy	50	1.56300354	Joy	50	.833999634	Neutral	50	.937995911	Joy	50	2.18800354	Joy	50	1.250991821	Joy	50
Positive	Generosity	Neutral	.1	50	50	0	0	0	0	0	1	0	0	0	0	0	0	0	0	0	0	0	0	0	1	0	Individualistic	2	1	Neutral	-38	23.89500427	Neutral	-33	3.914001465	Joy	-21	3.04699707	Neutral	-27	1.249008179	Joy	38	4.583007813	Joy	38	3.976989746	Neutral	-27
Positive	Generosity	Neutral	0	50	50	0	0	0	0	0	0	0	0	0	0	0	0	0	0	0	0	0	0	0	0	0	Individualistic	4	1	Neutral	-2	14.20948792	Neutral	-2	1.396575928	Neutral	2	1.632232666	Neutral	0	1.148101807	Neutral	0	.849517822	Neutral	0	1.468093872	Neutral	1
Positive	Generosity	Neutral	.9	50	50	0	0	0	1	1	1	1	1	1	1	1	1	1	1	1	1	1	1	1	1	1	Individualistic	5	2	Joy	50	39.84968948	Neutral	-15	26.15036011	Sadness	9	1.40032959	Joy	13	1.266815186	Joy	17	1.649902344	Joy	24	2.066711426	Joy	35
Positive	Generosity	Neutral	.5	18	7	-11	1	0	0	0	1	0	1	0	1	0	0	1	1	0	1	1	0	1	1	0	Individualistic	2	1	Joy	16	21.17153931	Joy	13	1.95916748	Joy	17	1.599998474	Neutral	20	1.484573364	Neutral	-23	1.766174316	Neutral	-10	1.383926392	Neutral	11
Unknown	Extortion	Competitive	.2	3	-10	-13	1	1	0	0	1	0	0	0	0	0	0	0	0	0	0	1	0	0	0	0	Prosocial	2	1	Neutral	-1	5.903598785	Joy	2	2.760772705	Neutral	0	1.097328186	Neutral	1	.915390015	Neutral	2	1.463043213	Joy	2	.782485962	Neutral	1
Unknown	Extortion	Competitive	.45	-39	-16	23	0	0	1	0	1	1	0	1	0	1	0	1	1	1	1	0	0	0	0	0	Prosocial	2	1	Neutral	-21	4.715423584	Neutral	28	2.116546631	Joy	-37	1.654327393	Neutral	-21	1.876724243	Neutral	12	1.668487549	Joy	33	1.852203369	Neutral	29
Unknown	Extortion	Competitive	.25	24	-17	-41	0	0	1	0	1	0	1	0	0	0	0	0	0	0	0	0	1	0	1	0	Prosocial	2	2	Sadness	-31	17.17300415	Neutral	15	7.508003235	Sadness	2	5.73500061	Joy	13	2.494003296	Sadness	13	3.263000488	Joy	-20	2.472015381	Sadness	-15
Unknown	Extortion	Competitive	.65	31	-20	-51	1	1	0	0	0	1	0	0	0	0	1	1	1	1	1	1	1	1	1	1	Prosocial	2	1	Anger	41	6.783439636	Joy	31	1.669761658	Neutral	50	1.186180115	Neutral	16	1.085662842	Neutral	50	1.570739746	Anger	50	.734985352	Joy	40
Unknown	Extortion	Competitive	.55	8	-21	-29	1	0	0	0	0	0	0	0	0	0	1	1	1	1	1	1	1	1	1	1	Prosocial	2	1	Anger	-38	11.31970215	Joy	-25	1.434906006	Neutral	-46	.648902893	Joy	-35	1.102600098	Joy	-48	.534805298	Joy	-50	4.18170166	Joy	-49
Unknown	Extortion	Competitive	.35	20	-25	-45	0	1	1	0	0	1	1	0	1	0	0	0	0	0	1	0	1	0	0	0	Individualistic	3	2	Neutral	11	28.84774017	Sadness	-19	18.14903259	Sadness	-11	12.66656494	Joy	-9	1.416046143	Neutral	-12	9.132476807	Sadness	-11	16.24993896	Anger	-14
Unknown	Extortion	Competitive	.7	-1	-27	-26	0	0	0	0	0	0	1	1	1	1	1	1	1	1	1	1	1	1	1	1	Individualistic	2	1	Neutral	1	6.567352295	Neutral	0	1.687576294	Neutral	1	1.787185669	Neutral	4	.969482422	Neutral	4	.98550415	Neutral	3	1.370849609	Neutral	8
Unknown	Extortion	Competitive	.4	9	-28	-37	1	1	0	1	1	1	0	0	0	0	1	1	0	0	0	0	0	0	0	1	Prosocial	2	1	Neutral	-34	3.864765167	Neutral	-49	3.779792786	Neutral	28	1.198524475	Neutral	-35	1.085723877	Neutral	-10	1.517288208	Neutral	-16	2.476165771	Neutral	-15
Unknown	Extortion	Competitive	.65	-24	-29	-5	1	0	1	0	0	1	0	1	0	1	0	1	0	1	1	1	1	1	1	1	Individualistic	2	1	Joy	32	7.534000397	Joy	-33	2.582000732	Joy	-31	2.599014282	Joy	35	1.5	Sadness	-30	2	Sadness	-34	1.083007813	Sadness	41
Unknown	Extortion	Competitive	.4	29	-33	-62	1	0	1	1	0	0	1	1	0	0	0	1	1	0	1	0	0	0	0	0	Individualistic	2	1	Neutral	33	1	Joy	37	1.900001526	Neutral	29	3.800003052	Neutral	32	1.300003052	Joy	27	.599990845	Neutral	24	.799987793	Neutral	27
Unknown	Extortion	Competitive	.5	1	-35	-36	0	0	1	1	1	0	0	1	1	0	1	0	0	1	0	0	1	1	0	1	Individualistic	2	2	Joy	4	3.733097076	Joy	0	9.882080078	Neutral	38	3.865646362	Joy	-41	1.982086182	Joy	-47	3.216522217	Joy	-50	1.867034912	Joy	4
Unknown	Extortion	Competitive	.15	-1	-38	-37	1	0	0	1	0	0	0	0	0	0	0	0	0	0	1	0	0	0	0	0	Prosocial	3	1	Sadness	-50	29.18686676	Joy	-29	44.87330627	Joy	0	25.86724854	Sadness	-33	23.46908569	Joy	-14	18.96682739	Neutral	-1	46.16070557	Joy	-3
Unknown	Extortion	Competitive	.3	-16	-42	-26	1	0	0	1	0	1	0	0	0	1	1	0	0	1	0	0	0	0	0	0	Prosocial	2	2	Anger	-50	3.077890396	Joy	-37	3.700977325	Joy	14	1.739379883	Regret	-50	1.066101074	Neutral	-34	2.418487549	Anger	-42	.957580566	Neutral	17
Unknown	Extortion	Competitive	.1	0	-48	-48	0	0	0	1	0	1	0	0	0	0	0	0	0	0	0	0	0	0	0	0	Individualistic	1	1	Neutral	-8	7.796590805	Sadness	-27	6.309364319	Sadness	-38	3.136566162	Anger	-21	2.066497803	Regret	-12	2.628982544	Anger	-23	.950546265	Sadness	-20
Unknown	Extortion	Competitive	.55	-1	-50	-49	1	0	0	1	0	0	0	0	0	0	1	1	1	1	1	1	1	1	1	0	Individualistic	2	1	Anger	-25	1.665866852	Joy	-5	1.232177734	Joy	1	3.049087524	Regret	-6	2.067230225	Joy	29	2.416564941	Neutral	-3	.749801636	Neutral	-38
Unknown	Extortion	Competitive	.15	-1	-50	-49	1	0	0	1	0	0	1	0	0	0	0	0	0	0	0	0	0	0	0	0	Prosocial	4	2	Anger	-50	4.51599884	Joy	-50	3.599998474	Neutral	-50	4.633010864	Regret	-50	1.24899292	Neutral	-50	1.683990479	Neutral	-50	1.01600647	Regret	-50
Unknown	Extortion	Competitive	.25	-1	-50	-49	1	0	1	0	0	0	0	1	0	0	0	0	0	0	0	0	0	0	1	1	Prosocial	6	2	Regret	-50	13.19828033	Joy	50	10.94877625	Anger	-50	5.765090942	Joy	-50	4.582199097	Joy	-50	4.433166504	Joy	-50	4.41696167	Joy	-50
Unknown	Extortion	Competitive	.35	-17	-50	-33	0	0	1	0	0	1	1	0	0	1	0	0	0	0	0	1	0	1	0	1	Prosocial	2	1	Joy	29	13.21086884	Joy	14	11.4929657	Joy	50	5.037506104	Joy	-35	13.32946777	Neutral	9	2.551895142	Joy	50	4.237426758	Joy	-50
Unknown	Extortion	Competitive	.2	-26	-50	-24	1	1	1	1	0	0	0	0	0	0	0	0	0	0	0	0	0	0	0	0	Individualistic	2	2	Sadness	-26	5.500003815	Joy	-23	1.599998474	Joy	-25	5.099998474	Sadness	-25	1.199996948	Joy	-24	4.800003052	Sadness	-24	1.600006104	Joy	-26
Unknown	Extortion	Competitive	.25	-3	-50	-47	1	1	0	0	1	1	1	0	0	0	0	0	0	0	0	0	0	0	0	0	Prosocial	2	1	Neutral	-1	2.765636444	Neutral	-1	2.732711792	Neutral	-1	1.517578125	Neutral	-2	11.54702759	Neutral	-1	1.216766357	Neutral	-1	.983230591	Neutral	-1
Unknown	Extortion	Competitive	0	-4	-50	-46	0	0	0	0	0	0	0	0	0	0	0	0	0	0	0	0	0	0	0	0	Individualistic	3	2	Neutral	34	6.033126831	Neutral	50	4.816810608	Neutral	50	.867279053	Neutral	50	.917526245	Neutral	50	1.214706421	Neutral	50	.98210144	Neutral	50
Unknown	Extortion	Competitive	.15	-43	-50	-7	0	1	1	0	0	0	1	0	0	0	0	0	0	0	0	0	0	0	0	0	Prosocial	3	1	Joy	46	3.100002289	Joy	46	.900001526	Joy	-47	19.5	Joy	42	1.900009155	Joy	35	1.100006104	Joy	-47	4	Joy	-50
Unknown	Extortion	Competitive	0	-6	-50	-44	0	0	0	0	0	0	0	0	0	0	0	0	0	0	0	0	0	0	0	0	Individualistic	4	1	Neutral	-34	1.525939941	Neutral	-42	1.317134857	Neutral	-50	1.048324585	Neutral	-50	1.174705505	Neutral	-50	1.206298828	Neutral	-50	1.900512695	Neutral	-50
Unknown	Extortion	Competitive	.2	0	-50	-50	1	0	0	1	0	0	0	0	0	0	0	0	0	0	0	1	0	1	0	0	Individualistic	3	2	Sadness	-18	3.698497772	Neutral	-50	1.78818512	Neutral	-50	1.646659851	Sadness	-50	1.246643066	Neutral	-50	3.023529053	Neutral	-50	1.476516724	Neutral	-50
Unknown	Extortion	Competitive	.1	0	-50	-50	1	1	0	0	0	0	0	0	0	0	0	0	0	0	0	0	0	0	0	0	Prosocial	5	2	Sadness	-27	3.98400116	Sadness	-23	3.708000183	Joy	-27	2.495002747	Joy	-30	1.968002319	Joy	-28	1.843002319	Joy	-35	1.483001709	Joy	-35
Unknown	Extortion	Competitive	.1	0	-50	-50	1	0	0	0	0	0	0	0	0	0	0	0	1	0	0	0	0	0	0	0	Prosocial	5	2	Sadness	-33	3.585002899	Joy	-33	10.38393402	Neutral	-29	4.982650757	Neutral	-39	6.21635437	Neutral	-35	4.549316406	Neutral	-36	1.933731079	Neutral	-45
Unknown	Extortion	Competitive	.25	1	-50	-51	1	0	1	1	1	0	0	0	0	0	0	0	0	0	0	0	0	0	1	0	Prosocial	2	2	Anger	-36	1.415935516	Neutral	-29	3.047920227	Regret	-27	1.347724915	Sadness	-37	.997535706	Sadness	-50	.73348999	Neutral	-43	.96647644	Neutral	-50
Unknown	Extortion	Competitive	.15	1	-50	-51	1	0	1	0	1	0	0	0	0	0	0	0	0	0	0	0	0	0	0	0	Prosocial	3	2	Regret	-21	2.066524506	Joy	-10	2.19997406	Anger	-23	1.766242981	Neutral	20	2.033737183	Neutral	-33	1.315841675	Joy	-21	.967224121	Neutral	-21
Unknown	Extortion	Competitive	.05	10	-50	-60	1	0	0	0	0	0	0	0	0	0	0	0	0	0	0	0	0	0	0	0	Prosocial	2	2	Anger	-50	4.352970123	Neutral	-50	6.6378479	Neutral	-50	13.74256134	Neutral	-50	3.569015503	Neutral	-50	2.134490967	Neutral	-50	3.086013794	Neutral	-50
Unknown	Extortion	Competitive	.05	18	-50	-68	1	0	0	0	0	0	0	0	0	0	0	0	0	0	0	0	0	0	0	0	Individualistic	2	1	Sadness	-35	2.585861206	Neutral	-50	1.034805298	Neutral	-50	.93359375	Neutral	-50	.635437012	Neutral	-50	.61743927	Neutral	-50	.417282104	Neutral	-50
Unknown	Extortion	Competitive	.4	22	-50	-72	1	1	1	0	1	0	0	0	0	0	1	0	0	0	1	0	0	1	1	0	Individualistic	2	1	Neutral	49	22.63010406	Neutral	-2	2.43221283	Neutral	-3	3.499832153	Neutral	50	2.282409668	Neutral	-50	3.699462891	Joy	50	1.548034668	Neutral	-50
Unknown	Extortion	Competitive	.05	27	-50	-77	1	0	0	0	0	0	0	0	0	0	0	0	0	0	0	0	0	0	0	0	Individualistic	3	1	Regret	-27	3.940279007	Joy	-33	1.001739502	Neutral	-50	1.202201843	Neutral	-50	2.103721619	Neutral	-50	1.402542114	Neutral	-50	.901489258	Neutral	-50
Unknown	Extortion	Competitive	.15	33	0	-33	1	0	1	0	0	0	0	0	0	0	0	0	0	0	0	0	0	1	0	0	Prosocial	4	2	Joy	29	1.785915375	Neutral	35	1.283538818	Sadness	30	2.480453491	Anger	36	1.035079956	Neutral	38	2.06968689	Joy	24	1.937240601	Neutral	18
Unknown	Extortion	Competitive	.7	27	12	-15	1	1	1	1	1	0	1	1	0	1	0	1	1	0	1	0	0	1	1	1	Individualistic	2	1	Regret	44	2.100000381	Joy	26	2.091003418	Anger	-16	1.76499939	Sadness	15	2.963996887	Regret	15	2.956008911	Neutral	-28	3.850997925	Joy	41
Unknown	Extortion	Competitive	.65	31	17	-14	1	1	1	1	0	1	0	1	0	1	1	1	1	1	0	1	1	0	0	0	Individualistic	3	1	Joy	-33	1.616615295	Joy	-23	1.083263397	Joy	-23	1.416412354	Joy	-32	1.182449341	Joy	-26	1.332000732	Joy	-25	1.297561646	Joy	-29
Unknown	Extortion	Competitive	.75	19	19	0	1	0	1	1	1	0	1	1	1	1	1	1	1	1	1	1	1	0	0	0	Individualistic	4	2	Joy	23	1.946559906	Sadness	-9	2.637786865	Joy	22	1.45539093	Sadness	8	2.212356567	Sadness	39	1.874404907	Regret	35	1.639602661	Neutral	-12
Unknown	Extortion	Competitive	.5	21	22	1	1	1	0	0	1	1	1	0	0	1	0	1	1	0	0	0	1	0	1	0	Individualistic	2	1	Neutral	25	6.279006958	Joy	10	1.972000122	Joy	-10	3.103973389	Neutral	12	2.633972168	Neutral	21	4.427001953	Sadness	-15	4.326019287	Neutral	22
Unknown	Extortion	Competitive	.3	34	29	-5	0	1	1	0	0	1	1	0	0	1	0	1	0	0	0	0	0	0	0	0	Individualistic	2	2	Neutral	39	2	Sadness	33	3.700000763	Neutral	22	1.200004578	Sadness	31	.899993896	Sadness	45	1.399993896	Joy	29	1.100006104	Joy	14
Unknown	Extortion	Competitive	.45	31	36	5	1	1	1	1	0	0	0	1	1	1	0	0	0	0	0	0	1	1	0	0	Individualistic	2	1	Anger	46	1.5	Neutral	26	1.400001526	Anger	20	.900001526	Anger	43	1.099998474	Joy	39	1.300003052	Sadness	44	.900009155	Anger	31
Unknown	Extortion	Competitive	.4	43	43	0	0	0	0	0	1	0	1	0	1	0	1	0	1	1	0	0	0	1	0	1	Individualistic	2	1	Neutral	41	3.005998611	Neutral	-44	1.451000214	Neutral	35	1.653999329	Joy	38	3.332000732	Anger	39	1.738998413	Anger	-37	1.850997925	Joy	40
Unknown	Extortion	Competitive	.5	41	45	4	1	1	0	0	1	1	0	0	1	1	0	0	1	1	1	0	1	0	0	0	Prosocial	2	1	Joy	44	1.752010345	Joy	40	2.177055359	Neutral	33	1.300872803	Joy	29	2.051971436	Neutral	42	1.702056885	Neutral	-13	1.595626831	Joy	23
Unknown	Extortion	Competitive	.3	44	46	2	0	1	0	1	1	0	1	0	0	0	1	0	0	0	1	0	0	0	0	0	Prosocial	3	1	Joy	47	3.869831085	Regret	45	2.601104736	Sadness	49	1.489379883	Neutral	50	1.647186279	Neutral	39	1.662811279	Joy	47	1.547119141	Sadness	19
Unknown	Extortion	Competitive	.4	50	47	-3	1	0	1	0	1	0	1	1	0	0	0	1	0	0	0	1	1	0	0	0	Individualistic	4	1	Neutral	47	2.5	Neutral	50	2.699996948	Neutral	19	1.599998474	Neutral	-12	1.800003052	Neutral	37	1.5	Neutral	31	1.399993896	Anger	32
Unknown	Extortion	Competitive	.1	-50	50	100	0	0	0	0	1	1	0	0	0	0	0	0	0	0	0	0	0	0	0	0	Individualistic	3	1	Neutral	-50	3.512504578	Neutral	-50	1.96672821	Neutral	-50	2.015724182	Neutral	26	1.433242798	Neutral	36	1.212432861	Neutral	39	1.100082397	Joy	-50
Unknown	Extortion	Competitive	.65	-50	50	100	1	0	1	0	1	1	0	0	1	1	1	1	1	1	0	1	0	1	1	0	Prosocial	2	2	Sadness	50	2.299999237	Joy	50	1.300003052	Anger	50	1.5	Joy	50	1.399993896	Joy	50	1.199996948	Joy	50	4.199996948	Joy	50
Unknown	Extortion	Competitive	.8	48	50	2	0	1	1	1	1	1	1	1	1	1	1	1	1	1	0	0	1	1	0	1	Prosocial	4	1	Neutral	48	9.257446289	Neutral	45	1.446731567	Neutral	49	12.8968811	Neutral	49	6.027038574	Neutral	50	1.730834961	Neutral	-40	1.847900391	Neutral	50
Unknown	Extortion	Cooperative	.55	3	-1	-4	1	0	1	0	1	0	1	0	1	0	1	0	1	1	1	0	0	1	1	0	Prosocial	5	2	Neutral	25	7.94701767	Joy	-24	5.815963745	Neutral	33	4.015548706	Joy	2	2.866622925	Neutral	-24	3.782394409	Joy	31	1.565475464	Regret	-35
Unknown	Extortion	Cooperative	.4	0	-13	-13	0	0	0	0	0	0	0	0	0	0	0	1	0	1	1	1	1	1	1	1	Prosocial	2	1	Neutral	-19	1.131999969	Neutral	-35	2.166000366	Neutral	-46	5.718002319	Neutral	-50	1.348999023	Neutral	-50	1.351013184	Neutral	-50	1.399993896	Neutral	-50
Unknown	Extortion	Cooperative	.55	27	-17	-44	1	0	1	0	0	0	0	1	1	1	1	1	1	1	1	1	0	0	0	0	Prosocial	4	1	Regret	-16	17.5240097	Neutral	0	4.792396545	Anger	-35	8.146240234	Joy	-39	3.229827881	Neutral	-46	7.939987183	Neutral	-50	1.458740234	Neutral	-50
Unknown	Extortion	Cooperative	.05	-33	-24	9	0	0	0	0	0	0	0	1	0	0	0	0	0	0	0	0	0	0	0	0	Individualistic	4	1	Neutral	-10	2.513717651	Neutral	-11	2.094337463	Neutral	-5	.821228027	Neutral	-17	1.490234375	Neutral	-5	1.439453125	Neutral	-16	1.055679321	Neutral	-28
Unknown	Extortion	Cooperative	.5	29	-25	-54	1	1	0	0	0	0	0	0	0	0	0	0	1	1	1	1	1	1	1	1	Prosocial	2	2	Regret	10	5.864873886	Anger	-25	1.490760803	Neutral	-26	1.021255493	Neutral	-33	.954582214	Neutral	-50	1.473861694	Neutral	-50	.904632568	Neutral	-50
Unknown	Extortion	Cooperative	.65	0	-26	-26	0	1	0	1	0	1	1	1	1	1	0	1	0	1	1	1	1	0	0	1	Prosocial	2	2	Neutral	-1	6.266906738	Sadness	-6	10.96608734	Neutral	26	10.59960938	Neutral	2	.766036987	Neutral	6	1.750549316	Neutral	-19	1.116714478	Joy	6
Unknown	Extortion	Cooperative	.85	0	-27	-27	1	1	1	0	0	0	1	1	1	1	1	1	1	1	1	1	1	1	1	1	Prosocial	3	2	Anger	3	5.884342194	Anger	-41	1.583641052	Anger	-29	1.298294067	Anger	-18	1.199707031	Anger	-44	2.066345215	Anger	-46	1.283843994	Neutral	-35
Unknown	Extortion	Cooperative	.2	-8	-33	-25	1	1	0	0	0	1	0	0	1	0	0	0	0	0	0	0	0	0	0	0	Prosocial	5	2	Sadness	-6	3.76530838	Regret	-24	1.316268921	Joy	-16	1.81653595	Neutral	-20	2.932388306	Neutral	23	1.216522217	Regret	-22	1.749862671	Joy	15
Unknown	Extortion	Cooperative	.35	2	-37	-39	1	1	0	1	1	1	0	0	0	1	0	1	0	0	0	0	0	0	0	0	Prosocial	3	2	Regret	14	4.400001526	Joy	13	3.300003052	Neutral	-4	2.5	Neutral	6	1.600006104	Joy	15	.900009155	Regret	-21	2	Neutral	-23
Unknown	Extortion	Cooperative	.4	-21	-40	-19	1	0	0	0	0	0	0	0	1	1	0	0	1	0	0	1	1	1	1	0	Prosocial	2	2	Regret	-50	7.522338867	Neutral	-50	2.817047119	Neutral	-50	1.475097656	Anger	-50	1.459106445	Anger	-50	1.330413818	Sadness	-46	1.916992188	Anger	-50
Unknown	Extortion	Cooperative	.6	13	-41	-54	1	0	0	1	1	0	1	1	0	1	0	1	1	1	1	1	0	0	1	0	Individualistic	2	2	Joy	25	1.700000763	Sadness	31	1.299995422	Sadness	-25	1.299995422	Anger	18	1.200004578	Joy	12	.799987793	Sadness	-26	.700012207	Anger	26
Unknown	Extortion	Cooperative	.25	39	-42	-81	1	0	0	0	0	1	1	1	1	0	0	0	0	0	0	0	0	0	0	0	Prosocial	2	1	Anger	-16	1.573791504	Neutral	29	1.15737915	Neutral	37	1.056945801	Neutral	-24	2.431854248	Joy	-32	1.148773193	Anger	6	.74105835	Sadness	21
Unknown	Extortion	Cooperative	.35	1	-45	-46	0	0	1	1	0	0	0	0	0	0	0	0	0	1	0	1	1	1	1	0	Prosocial	2	2	Neutral	-12	11.85681915	Sadness	39	1.350204468	Anger	-26	1.76612854	Regret	-42	1.717132568	Joy	-35	2.384231567	Neutral	-37	.6665802	Neutral	-44
Unknown	Extortion	Cooperative	.4	-50	-47	3	1	1	0	0	0	1	0	1	0	0	1	0	1	1	0	1	0	0	0	0	Prosocial	2	2	Sadness	-50	5.728462219	Anger	-50	6.749481201	Neutral	-50	1.28276825	Joy	-19	1.120620728	Joy	-32	.52822876	Neutral	0	2.584091187	Joy	-34
Unknown	Extortion	Cooperative	.05	-34	-48	-14	1	0	0	0	0	0	0	0	0	0	0	0	0	0	0	0	0	0	0	0	Prosocial	3	1	Anger	35	25.21934509	Neutral	21	3.419006348	Neutral	-16	10.60174561	Neutral	-11	4.603057861	Neutral	-47	4.407592773	Neutral	-49	3.954620361	Neutral	-50
Unknown	Extortion	Cooperative	.15	-1	-50	-49	1	0	1	1	0	0	0	0	0	0	0	0	0	0	0	0	0	0	0	0	Prosocial	5	2	Neutral	-17	4.372367859	Regret	0	6.173187256	Regret	-22	3.739517212	Sadness	-28	8.613082886	Neutral	0	3.945907593	Joy	3	1.432159424	Joy	-50
Unknown	Extortion	Cooperative	.05	-14	-50	-36	1	0	0	0	0	0	0	0	0	0	0	0	0	0	0	0	0	0	0	0	Prosocial	2	1	Sadness	50	1.316228867	Neutral	-38	1.132652283	Neutral	-49	.549934387	Neutral	-38	.349868774	Neutral	-44	.782989502	Neutral	-39	.799713135	Neutral	-50
Unknown	Extortion	Cooperative	.35	-27	-50	-23	0	0	0	1	0	1	0	0	0	0	0	1	1	1	1	0	0	0	0	1	Individualistic	3	1	Neutral	-50	4.466094971	Neutral	50	2.016418457	Neutral	50	1.317504883	Neutral	-50	1.065872192	Neutral	50	1.416564941	Neutral	14	4.199783325	Neutral	50
Unknown	Extortion	Cooperative	.05	-28	-50	-22	0	0	0	1	0	0	0	0	0	0	0	0	0	0	0	0	0	0	0	0	Prosocial	2	1	Neutral	-30	3.992889404	Neutral	-34	3.346084595	Anger	-46	2.481689453	Anger	-50	2.050033569	Neutral	-50	2.590484619	Anger	38	2.158706665	Neutral	-34
Unknown	Extortion	Cooperative	0	-3	-50	-47	0	0	0	0	0	0	0	0	0	0	0	0	0	0	0	0	0	0	0	0	Individualistic	2	1	Neutral	-32	12.83806992	Neutral	-50	2.942962646	Anger	-50	5.948234558	Neutral	-50	2.416854858	Anger	-50	1.200332642	Neutral	-50	2.097396851	Neutral	-50
Unknown	Extortion	Cooperative	.5	-50	-50	0	0	0	1	0	0	0	1	1	1	1	0	0	1	1	1	1	0	0	1	0	Individualistic	5	1	Joy	-50	21.56367111	Anger	50	19.38116455	Joy	-50	8.715606689	Regret	-19	19.24987793	Sadness	24	1.650360107	Joy	-15	.883666992	Joy	50
Unknown	Extortion	Cooperative	.4	0	-50	-50	1	1	0	1	1	1	1	1	1	0	0	0	0	0	0	0	0	0	0	0	Prosocial	4	1	Anger	0	25.05883789	Anger	-24	3.247886658	Neutral	1	4.447845459	Anger	2	1.865219116	Joy	13	2.099487305	Joy	26	1.683120728	Joy	43
Unknown	Extortion	Cooperative	.45	0	-50	-50	1	1	1	1	1	1	1	1	1	0	0	0	0	0	0	0	0	0	0	0	Prosocial	2	1	Regret	50	3.668739319	Joy	-14	2.416885376	Joy	-20	1.332275391	Joy	-19	2.034591675	Joy	50	1.383239746	Joy	50	.683944702	Joy	50
Unknown	Extortion	Cooperative	.25	0	-50	-50	1	1	1	0	1	0	0	1	0	0	0	0	0	0	0	0	0	0	0	0	Prosocial	4	2	Neutral	9	11.08407593	Neutral	-1	2.934104919	Neutral	-9	1.432533264	Neutral	-20	1.316665649	Neutral	-12	1.234100342	Neutral	1	2.583267212	Joy	0
Unknown	Extortion	Cooperative	.55	0	-50	-50	0	0	0	0	1	0	0	1	1	1	1	1	0	0	0	1	1	1	1	1	Individualistic	3	1	Neutral	-50	6.922637939	Neutral	-50	10.77610779	Regret	-50	4.503845215	Regret	-50	13.84414673	Anger	-50	1.234939575	Joy	-50	3.386108398	Sadness	-50
Unknown	Extortion	Cooperative	.3	1	-50	-51	1	0	0	1	1	1	1	1	0	0	0	0	0	0	0	0	0	0	0	0	Individualistic	4	2	Neutral	40	3.921253204	Joy	4	4.05431366	Neutral	5	3.620239258	Sadness	22	2.849227905	Joy	35	.900726318	Anger	-2	.88293457	Joy	7
Unknown	Extortion	Cooperative	.05	1	-50	-51	0	0	0	1	0	0	0	0	0	0	0	0	0	0	0	0	0	0	0	0	Prosocial	4	1	Sadness	15	6.855998993	Sadness	-23	5.455001831	Sadness	-35	33.35700989	Sadness	15	16.8789978	Anger	-42	5.16998291	Neutral	-47	1.485015869	Neutral	-48
Unknown	Extortion	Cooperative	.5	15	12	-3	1	0	1	1	1	1	1	1	1	0	1	1	0	0	0	0	0	0	0	0	Prosocial	2	2	Sadness	16	1.001373291	Anger	22	1.59563446	Joy	23	1.815925598	Joy	11	1.316116333	Neutral	23	.86567688	Joy	17	.866104126	Joy	32
Unknown	Extortion	Cooperative	1	-1	14	15	1	1	1	1	1	1	1	1	1	1	1	1	1	1	1	1	1	1	1	1	Prosocial	3	1	Sadness	1	4.333999634	Joy	3	1.598999023	Joy	2	1.615997314	Joy	16	1.483001709	Joy	32	1.216995239	Joy	50	1.150009155	Joy	50
Unknown	Extortion	Cooperative	.55	50	15	-35	1	1	0	0	1	1	0	0	1	1	1	1	1	0	0	0	1	0	0	1	Individualistic	2	1	Anger	50	2.493999481	Anger	23	1.915000916	Neutral	19	1.917999268	Neutral	24	2.198997498	Anger	48	1.568008423	Neutral	36	2.182998657	Sadness	14
Unknown	Extortion	Cooperative	.25	26	17	-9	1	0	1	1	0	0	0	0	0	0	1	0	0	0	0	0	0	0	0	1	Prosocial	3	2	Joy	20	5.231231689	Joy	-32	4.077514648	Regret	19	1.37713623	Regret	-12	1.63092041	Joy	34	1.23840332	Joy	26	1.637985229	Joy	-23
Unknown	Extortion	Cooperative	0	17	19	2	0	0	0	0	0	0	0	0	0	0	0	0	0	0	0	0	0	0	0	0	Individualistic	2	1	Sadness	18	1	Anger	4	.700000763	Anger	14	.699996948	Anger	22	.900001526	Anger	17	1.299987793	Anger	13	.699996948	Anger	19
Unknown	Extortion	Cooperative	.55	32	23	-9	0	0	1	1	0	0	1	1	1	1	1	0	1	1	0	1	0	1	0	0	Prosocial	2	2	Neutral	41	2.01599884	Neutral	34	1.232002258	Anger	18	46.02799988	Regret	-30	1.49899292	Joy	50	1.248001099	Neutral	21	1.365005493	Neutral	35
Unknown	Extortion	Cooperative	.45	20	25	5	1	0	1	0	0	0	1	0	0	1	0	1	0	1	0	0	0	1	1	1	Prosocial	2	1	Anger	26	2.699996948	Joy	18	7.100006104	Anger	15	7.900009155	Anger	17	1.200012207	Sadness	13	1.200012207	Anger	19	1.299987793	Regret	-31
Unknown	Extortion	Cooperative	.35	25	27	2	1	0	0	1	1	0	1	1	0	1	0	0	1	0	0	0	0	0	0	0	Prosocial	3	2	Sadness	3	6.718460083	Neutral	25	3.03994751	Neutral	-26	3.491699219	Regret	10	1.10496521	Anger	-50	.954620361	Joy	-15	.784179688	Anger	50
Unknown	Extortion	Cooperative	.7	-15	30	45	1	1	1	1	1	1	1	1	1	0	1	1	1	1	1	0	0	0	0	0	Prosocial	2	1	Neutral	-2	3.223251343	Joy	14	3.33946991	Joy	32	1.686286926	Neutral	1	1.149261475	Joy	5	8.5990448	Joy	11	1.302902222	Joy	12
Unknown	Extortion	Cooperative	.7	26	30	4	0	1	1	1	1	1	1	0	0	1	1	1	1	0	1	0	1	1	1	0	Individualistic	4	1	Joy	26	2.100002289	Neutral	39	1.099998474	Sadness	25	1.099998474	Sadness	-19	1.300003052	Joy	24	3.899993896	Regret	47	.800003052	Joy	41
Unknown	Extortion	Cooperative	.35	27	31	4	1	1	1	0	1	0	1	0	0	0	0	1	0	0	0	0	0	0	0	1	Individualistic	2	1	Neutral	41	3.900001526	Joy	-42	4.099998474	Sadness	23	5.099990845	Anger	38	3.700012207	Regret	31	2.5	Sadness	31	1.100006104	Joy	35
Unknown	Extortion	Cooperative	.75	10	32	22	0	1	1	1	1	0	1	0	1	1	1	1	1	1	1	0	1	0	1	1	Individualistic	4	1	Anger	41	1.622894287	Regret	14	2.897216797	Anger	27	1.096588135	Sadness	-37	1.195281982	Sadness	28	3.433074951	Joy	13	1.496826172	Regret	-23
Unknown	Extortion	Cooperative	.7	27	32	5	1	1	0	1	1	1	1	1	0	1	1	0	1	0	1	0	1	0	1	1	Individualistic	2	1	Joy	35	1.399999619	Joy	15	1	Joy	17	.900001526	Anger	-30	2.199996948	Sadness	26	1	Neutral	50	3.199996948	Joy	14
Unknown	Extortion	Cooperative	.4	26	34	8	1	0	1	0	1	1	0	0	1	1	1	0	0	0	0	0	0	0	0	1	Individualistic	4	1	Joy	18	6.200000763	Joy	42	2.599998474	Neutral	43	2.200004578	Neutral	37	2.5	Joy	49	8.899993896	Joy	11	1.5	Joy	7
Unknown	Extortion	Cooperative	.55	38	34	-4	1	1	0	1	1	1	0	0	0	0	0	1	1	0	1	1	1	0	1	0	Individualistic	5	1	Joy	29	2.099998474	Neutral	31	1.300003052	Regret	25	1.099998474	Anger	30	1.600006104	Sadness	-31	1.099990845	Sadness	8	1	Joy	27
Unknown	Extortion	Cooperative	.05	47	34	-13	1	0	0	0	0	0	0	0	0	0	0	0	0	0	0	0	0	0	0	0	Prosocial	3	1	Joy	39	1.5	Sadness	32	1.5	Sadness	25	22.19999695	Regret	21	1.600006104	Anger	42	1.899993896	Regret	32	1.800018311	Regret	46
Unknown	Extortion	Cooperative	.55	31	35	4	1	0	1	0	1	0	0	0	1	0	0	1	0	1	0	1	1	1	1	1	Individualistic	2	2	Neutral	19	9.319629669	Anger	-34	2.467124939	Anger	31	2.216461182	Anger	29	2.33493042	Sadness	22	1.401443481	Anger	24	1.84954834	Anger	-31
Unknown	Extortion	Cooperative	.65	26	36	10	1	0	1	0	1	1	0	1	1	1	1	0	0	1	1	0	1	1	0	1	Prosocial	2	2	Neutral	32	1.562999725	Sadness	36	3.854003906	Joy	36	14.40100098	Joy	23	1.675994873	Sadness	30	8.027008057	Joy	36	3.401000977	Sadness	28
Unknown	Extortion	Cooperative	.25	39	38	-1	1	1	0	0	0	1	0	0	0	0	0	0	0	0	0	0	1	0	1	0	Prosocial	5	1	Regret	26	2.082731247	Neutral	25	2.383079529	Neutral	14	1.184356689	Neutral	28	4.18649292	Neutral	24	2.08114624	Neutral	28	5.10345459	Joy	29
Unknown	Extortion	Cooperative	.3	37	39	2	0	1	0	0	1	0	0	0	0	0	1	1	0	0	0	1	1	0	0	0	Prosocial	2	1	Joy	37	3.18699646	Neutral	25	1.26499939	Sadness	46	.699996948	Joy	38	.899993896	Sadness	33	.895004272	Neutral	45	1.488006592	Joy	49
Unknown	Extortion	Cooperative	.7	12	41	29	1	1	1	1	1	1	1	1	1	1	1	1	0	0	1	1	0	0	0	0	Prosocial	6	1	Regret	40	16.68489456	Joy	50	2.950012207	Joy	37	3.399810791	Joy	50	4.232635498	Joy	50	2.632919312	Joy	50	1.866668701	Joy	50
Unknown	Extortion	Cooperative	.1	-3	50	53	1	1	0	0	0	0	0	0	0	0	0	0	0	0	0	0	0	0	0	0	Prosocial	2	2	Sadness	40	6.363780975	Anger	-50	4.38142395	Regret	-1	1.764533997	Joy	0	2.116912842	Joy	-20	2.115646362	Joy	-44	.982894897	Joy	-50
Unknown	Extortion	Cooperative	.45	-50	50	100	1	1	0	0	1	1	0	0	0	0	1	1	1	0	1	1	0	0	0	0	Individualistic	3	1	Neutral	37	.999923706	Neutral	8	.569923401	Neutral	23	1.183502197	Neutral	8	2.406517029	Neutral	29	.868682861	Neutral	15	1.218322754	Neutral	38
Unknown	Extortion	Cooperative	.3	1	50	49	0	0	1	0	1	0	0	0	0	0	0	0	0	0	0	1	1	0	1	1	Prosocial	4	2	Neutral	2	4.388198853	Neutral	9	3.823074341	Regret	-20	2.061080933	Neutral	-9	5.21937561	Regret	-11	1.745330811	Neutral	-30	1.496063232	Neutral	-49
Unknown	Extortion	Cooperative	.4	4	50	46	1	0	0	0	1	1	1	1	1	1	1	0	0	0	0	0	0	0	0	0	Prosocial	2	1	Neutral	-36	2.433824539	Sadness	-26	2.818569183	Joy	-2	.898986816	Joy	28	.767433167	Neutral	5	1.03314209	Joy	37	.750366211	Joy	33
Unknown	Extortion	Neutral	.25	-21	-10	11	0	0	0	0	0	0	0	0	1	0	0	0	0	0	0	1	0	1	1	1	Individualistic	2	1	Neutral	-50	7.339328766	Neutral	-50	1.718093872	Sadness	-50	1.534515381	Sadness	-23	1.73475647	Regret	-29	1.334732056	Sadness	-50	.933959961	Sadness	-50
Unknown	Extortion	Neutral	.25	20	-16	-36	1	0	0	0	0	1	0	0	1	0	0	0	1	0	0	0	0	0	1	0	Individualistic	3	1	Sadness	-12	2.199478149	Neutral	-7	1.099624634	Neutral	-6	1.401611328	Sadness	6	1.53289032	Sadness	-4	.866027832	Anger	5	.766342163	Joy	-5
Unknown	Extortion	Neutral	.2	0	-27	-27	1	0	1	0	1	0	0	0	0	0	0	0	0	0	0	0	0	1	0	0	Prosocial	3	2	Regret	-42	5.216617584	Joy	-24	1.432991028	Sadness	-24	2.633094788	Sadness	-26	4.816925049	Neutral	24	.749862671	Joy	-42	4.066665649	Neutral	-17
Unknown	Extortion	Neutral	.7	30	-39	-69	1	0	1	1	1	1	1	0	0	1	1	0	1	1	0	0	1	1	1	1	Individualistic	4	1	Sadness	50	10.64801407	Joy	45	1.77256012	Neutral	50	3.702049255	Anger	50	2.387557983	Anger	50	2.496200562	Neutral	50	1.351608276	Sadness	-50
Unknown	Extortion	Neutral	.3	0	-43	-43	1	0	1	1	1	1	1	0	0	0	0	0	0	0	0	0	0	0	0	0	Prosocial	2	1	Sadness	-33	1.833538055	Regret	0	1.266120911	Neutral	-23	1.099937439	Joy	36	1.066810608	Joy	34	.95010376	Joy	44	1.433517456	Anger	1
Unknown	Extortion	Neutral	.15	12	-44	-56	1	1	0	0	0	0	1	0	0	0	0	0	0	0	0	0	0	0	0	0	Prosocial	3	2	Regret	-23	5.099945068	Anger	-47	1.782649994	Joy	14	1.283370972	Neutral	8	2.149894714	Neutral	-14	1.31678772	Neutral	-23	.983322144	Sadness	-12
Unknown	Extortion	Neutral	.05	-25	-50	-25	0	0	0	0	0	0	0	0	1	0	0	0	0	0	0	0	0	0	0	0	Prosocial	2	1	Neutral	-32	6.471000671	Neutral	-50	3.645996094	Neutral	-50	1.355003357	Neutral	-50	5.936004639	Neutral	-50	1.978988647	Neutral	-50	4.166000366	Neutral	-50
Unknown	Extortion	Neutral	.1	0	-50	-50	0	0	0	0	0	0	0	0	0	0	1	1	0	0	0	0	0	0	0	0	Individualistic	3	1	Neutral	1	4.28282547	Neutral	-18	3.299865723	Neutral	-49	1.099731445	Neutral	-50	.88331604	Neutral	-50	1.000030518	Neutral	-49	.983016968	Neutral	-50
Unknown	Extortion	Neutral	.05	0	-50	-50	1	0	0	0	0	0	0	0	0	0	0	0	0	0	0	0	0	0	0	0	Individualistic	3	1	Sadness	-40	6.15504837	Neutral	-50	1.558303833	Neutral	-50	1.623916626	Neutral	-50	1.093887329	Neutral	-50	.98500061	Neutral	-50	1.00163269	Neutral	-50
Unknown	Extortion	Neutral	.05	0	-50	-50	0	0	0	1	0	0	0	0	0	0	0	0	0	0	0	0	0	0	0	0	Individualistic	3	1	Neutral	-40	10.03044891	Neutral	-46	2.347396851	Neutral	-45	4.694717407	Sadness	-47	10.13713074	Neutral	-46	1.707244873	Neutral	-47	2.347503662	Neutral	-48
Unknown	Extortion	Neutral	.2	1	-50	-51	1	0	0	1	0	0	0	0	0	0	1	0	0	0	0	0	0	0	0	1	Prosocial	4	2	Regret	-10	8.423999786	Neutral	-8	2.736000061	Neutral	-29	2.369003296	Sadness	-36	1.585006714	Neutral	-49	3.68699646	Neutral	-50	2.067993164	Neutral	-50
Unknown	Extortion	Neutral	.25	1	-50	-51	1	0	0	0	1	1	0	0	0	0	1	0	0	0	0	0	0	1	0	0	Prosocial	5	2	Regret	50	16.28397751	Joy	32	5.757156372	Joy	-15	3.799972534	Joy	34	3.283355713	Regret	-26	2.733398438	Anger	-50	6.799804688	Joy	50
Unknown	Extortion	Neutral	.05	1	-50	-51	1	0	0	0	0	0	0	0	0	0	0	0	0	0	0	0	0	0	0	0	Prosocial	4	1	Regret	-23	2.595092773	Neutral	-9	1.563293457	Neutral	-18	1.32989502	Neutral	-35	1.530563354	Neutral	-36	1.763793945	Joy	-50	1.680267334	Joy	-50
Unknown	Extortion	Neutral	.25	1	-50	-51	1	0	1	1	1	1	0	0	0	0	0	0	0	0	0	0	0	0	0	0	Prosocial	3	2	Sadness	-27	4.452991486	Neutral	10	8.838485718	Sadness	-22	1.41633606	Joy	25	1.151626587	Joy	20	1.400604248	Sadness	25	1.017196655	Joy	-32
Unknown	Extortion	Neutral	.4	1	-50	-51	1	0	0	0	0	0	0	0	0	0	1	1	1	1	1	1	1	0	0	0	Prosocial	3	1	Regret	-11	5.435153961	Neutral	0	3.169090271	Regret	-20	.966888428	Neutral	-22	1.034011841	Joy	40	.966903687	Anger	-15	.867630005	Sadness	-47
Unknown	Extortion	Neutral	.35	10	-50	-60	1	1	1	1	0	1	0	0	0	0	0	1	1	0	0	0	0	0	0	0	Individualistic	2	1	Sadness	-43	3.995500565	Joy	50	5.063957214	Joy	48	1.425674438	Sadness	-23	1.764801025	Sadness	25	1.523300171	Anger	-38	1.669967651	Anger	-26
Unknown	Extortion	Neutral	.3	17	-50	-67	1	0	1	0	0	0	0	0	0	0	1	0	0	1	1	1	0	0	0	0	Prosocial	3	1	Sadness	9	17.25132751	Sadness	-5	2.183486938	Sadness	11	4.767272949	Sadness	7	3.367126465	Sadness	9	1.650177002	Sadness	12	1.216888428	Joy	-32
Unknown	Extortion	Neutral	.05	2	-50	-52	0	0	0	0	1	0	0	0	0	0	0	0	0	0	0	0	0	0	0	0	Individualistic	2	1	Neutral	-50	23.92148972	Joy	-50	7.451049805	Joy	-50	6.918045044	Joy	-49	2.166870117	Regret	-50	3.982849121	Joy	-50	3.699798584	Joy	-50
Unknown	Extortion	Neutral	.05	36	-50	-86	1	0	0	0	0	0	0	0	0	0	0	0	0	0	0	0	0	0	0	0	Prosocial	2	1	Anger	-43	5.749794006	Neutral	-39	2.999794006	Neutral	-25	.91645813	Anger	-32	.983337402	Neutral	-41	2.183258057	Neutral	-41	1.232833862	Neutral	-48
Unknown	Extortion	Neutral	.15	38	-50	-88	1	0	1	0	0	1	0	0	0	0	0	0	0	0	0	0	0	0	0	0	Individualistic	2	1	Regret	50	8.647388458	Neutral	-50	2.933250427	Neutral	4	2.382629395	Neutral	45	.881896973	Neutral	50	.966705322	Neutral	5	.882659912	Regret	8
Unknown	Extortion	Neutral	.15	44	-50	-94	1	1	0	1	0	0	0	0	0	0	0	0	0	0	0	0	0	0	0	0	Individualistic	2	1	Anger	-39	3.297454834	Regret	-45	1.931762695	Anger	-47	1.182044983	Anger	-50	1.29839325	Sadness	-50	1.513504028	Regret	-49	1.218063354	Regret	-50
Unknown	Extortion	Neutral	0	5	-50	-55	0	0	0	0	0	0	0	0	0	0	0	0	0	0	0	0	0	0	0	0	Individualistic	2	1	Neutral	-7	5.148998261	Anger	3	2.01599884	Anger	-50	1.349998474	Anger	-50	1.333999634	Anger	-50	.800994873	Anger	-50	.982009888	Anger	-50
Unknown	Extortion	Neutral	0	50	-50	-100	0	0	0	0	0	0	0	0	0	0	0	0	0	0	0	0	0	0	0	0	Individualistic	3	1	Neutral	-50	4.534790039	Neutral	-50	1.299957275	Neutral	-50	.983589172	Neutral	50	1.666885376	Neutral	-50	1.817489624	Neutral	-48	1.183685303	Neutral	-50
Unknown	Extortion	Neutral	.75	-50	0	50	0	1	1	1	1	1	1	1	0	1	1	1	1	1	1	1	0	1	0	0	Individualistic	3	2	Neutral	1	13.7460022	Neutral	0	9.710990906	Joy	27	7.788009644	Joy	25	19.73100281	Joy	26	10.72399902	Joy	50	12.80999756	Joy	50
Unknown	Extortion	Neutral	.15	2	0	-2	0	0	0	0	0	0	0	0	0	0	0	1	0	1	0	1	0	0	0	0	Prosocial	6	2	Neutral	-1	3.13299942	Joy	1	1.483001709	Joy	-19	1.48400116	Joy	-11	1.134002686	Sadness	-17	1.382995605	Sadness	-17	1.23399353	Joy	-48
Unknown	Extortion	Neutral	.45	23	11	-12	1	1	0	0	0	1	0	0	0	1	1	1	0	0	0	1	0	1	1	0	Individualistic	5	1	Neutral	25	2.300003052	Neutral	36	1.900001526	Neutral	37	1.300003052	Joy	42	2.399993896	Joy	39	1	Joy	44	1.100006104	Joy	37
Unknown	Extortion	Neutral	.25	0	17	17	1	1	1	0	0	1	1	0	0	0	0	0	0	0	0	0	0	0	0	0	Prosocial	4	2	Regret	-31	1.817657471	Neutral	-23	3.679855347	Regret	-32	1.814971924	Joy	19	1.332519531	Neutral	29	2.231231689	Regret	-27	1.098999023	Regret	-8
Unknown	Extortion	Neutral	.7	-1	19	20	1	1	1	1	1	1	1	1	1	0	0	1	1	1	0	0	1	1	0	0	Prosocial	5	2	Neutral	0	2.40599823	Joy	-1	4.203994751	Joy	28	1.42300415	Joy	37	1.524002075	Joy	50	1.455993652	Neutral	26	1.339004517	Joy	24
Unknown	Extortion	Neutral	.65	17	23	6	0	1	0	0	1	1	1	0	1	1	1	1	0	1	1	0	1	0	1	1	Individualistic	2	1	Neutral	21	2.100000381	Joy	33	1	Joy	18	1.100006104	Neutral	14	.699996948	Neutral	22	1.199996948	Joy	23	.800003052	Neutral	15
Unknown	Extortion	Neutral	.35	30	27	-3	1	0	1	0	1	1	1	1	1	0	0	0	0	0	0	0	0	0	0	0	Prosocial	4	1	Joy	18	1.882709503	Joy	19	1.899421692	Joy	-26	1.515426636	Joy	9	1.299606323	Joy	35	1.588195801	Joy	26	1.116348267	Joy	18
Unknown	Extortion	Neutral	.45	-21	29	50	0	1	0	0	0	0	0	0	1	0	0	1	0	0	1	1	1	1	1	1	Individualistic	6	1	Neutral	-5	4.950622559	Sadness	22	2.993927002	Joy	-22	2.926483154	Neutral	28	9.884613037	Neutral	32	1.321533203	Neutral	24	2.408691406	Sadness	33
Unknown	Extortion	Neutral	.7	35	34	-1	1	1	0	1	1	1	0	1	1	0	1	0	1	1	1	0	1	0	1	1	Individualistic	2	1	Sadness	30	1.310005188	Joy	41	2.427001953	Sadness	34	1.324035645	Joy	43	1.369995117	Joy	43	1.20703125	Joy	50	1.752990723	Joy	34
Unknown	Extortion	Neutral	.75	28	37	9	1	1	1	1	1	1	1	1	1	1	0	0	0	0	1	1	1	1	0	1	Individualistic	2	1	Joy	24	5.099998474	Neutral	44	3.099998474	Joy	38	1.600006104	Joy	35	2	Joy	32	2.299987793	Neutral	32	1.300003052	Joy	38
Unknown	Extortion	Neutral	.9	33	41	8	1	1	0	1	1	1	1	1	1	1	1	1	1	1	1	1	1	1	1	0	Prosocial	2	1	Neutral	39	10.90000153	Anger	42	4.800003052	Neutral	43	7.100006104	Neutral	41	1.199996948	Anger	44	1.300003052	Anger	41	1.100006104	Anger	39
Unknown	Extortion	Neutral	.2	31	43	12	1	0	0	0	1	0	0	0	0	0	1	0	0	0	0	0	0	0	1	0	Prosocial	3	2	Regret	1	6.254875183	Neutral	27	6.070724487	Joy	-45	7.228286743	Joy	24	1.994277954	Anger	-49	3.306655884	Joy	34	1.192749023	Joy	-42
Unknown	Extortion	Neutral	.3	40	44	4	0	0	1	0	0	0	0	0	1	1	0	1	0	1	0	0	1	0	0	0	Individualistic	2	1	Neutral	36	3.734998703	Neutral	40	1.54800415	Neutral	33	2.675994873	Neutral	38	1.277999878	Neutral	43	2.067993164	Neutral	40	7.869003296	Neutral	46
Unknown	Extortion	Neutral	.25	36	45	9	0	0	0	1	0	0	1	0	0	0	0	1	0	0	1	0	1	0	0	0	Individualistic	4	1	Neutral	27	1.099990845	Joy	49	.800003052	Neutral	11	1.5	Joy	32	1	Neutral	24	1	Neutral	33	1	Neutral	45
Unknown	Extortion	Neutral	.45	-9	5	14	1	0	1	0	0	1	1	0	1	0	1	0	0	0	1	0	0	0	1	1	Prosocial	3	2	Neutral	14	3.577278137	Neutral	-17	1.900276184	Joy	32	3.127975464	Joy	-33	1.526596069	Joy	-31	4.428695679	Joy	30	1.651367188	Neutral	29
Unknown	Extortion	Neutral	.45	8	7	-1	1	0	0	1	0	1	0	0	0	0	0	1	0	1	1	0	0	1	1	1	Individualistic	2	1	Joy	-15	3.400001526	Sadness	14	1.699996948	Joy	23	3.700004578	Anger	23	2.199996948	Neutral	21	1.199996948	Regret	25	1.700012207	Joy	21
Unknown	Generosity	Competitive	0	0	-19	-19	0	0	0	0	0	0	0	0	0	0	0	0	0	0	0	0	0	0	0	0	Individualistic	2	2	Joy	-26	8.106998444	Neutral	-36	4.504997253	Neutral	-50	2.511001587	Neutral	-50	2.130996704	Joy	-50	11.38999939	Neutral	-47	.685012817	Joy	-50
Unknown	Generosity	Competitive	.4	1	-20	-21	0	0	1	0	0	1	0	1	1	1	0	1	0	1	0	0	1	0	0	0	Individualistic	2	2	Joy	-50	12.45651245	Neutral	-17	16.07476807	Neutral	-29	12.55448914	Joy	-50	11.55618286	Neutral	25	8.620025635	Neutral	-45	2.416931152	Joy	47
Unknown	Generosity	Competitive	.05	-19	-22	-3	0	0	0	0	0	0	0	0	0	0	0	1	0	0	0	0	0	0	0	0	Individualistic	2	1	Neutral	-13	5.199493408	Neutral	13	4.482788086	Neutral	-18	.86555481	Neutral	5	1.166000366	Neutral	-4	1.23286438	Neutral	-2	1.166656494	Neutral	-10
Unknown	Generosity	Competitive	.55	35	-29	-64	1	1	0	1	0	1	1	1	0	0	1	0	1	1	0	0	0	1	1	0	Individualistic	2	1	Neutral	20	34.51200104	Regret	-22	1.978004456	Sadness	31	1.638000488	Anger	-42	1.416992188	Joy	32	1.755996704	Anger	33	1.658996582	Sadness	23
Unknown	Generosity	Competitive	0	1	-40	-41	0	0	0	0	0	0	0	0	0	0	0	0	0	0	0	0	0	0	0	0	Individualistic	2	2	Joy	-1	5.038516998	Neutral	2	13.54109192	Neutral	-19	1.428695679	Neutral	-15	.951568604	Neutral	3	1.430709839	Neutral	1	1.159622192	Neutral	1
Unknown	Generosity	Competitive	.2	1	-50	-51	0	1	0	0	0	0	0	0	0	0	1	1	0	0	0	0	0	1	0	0	Individualistic	2	2	Joy	-24	18.90335083	Regret	1	25.51222229	Joy	-35	9.518203735	Neutral	1	2.911346436	Neutral	-50	7.042602539	Joy	-50	1.42074585	Joy	3
Unknown	Generosity	Competitive	1	0	0	0	1	1	1	1	1	1	1	1	1	1	1	1	1	1	1	1	1	1	1	1	Individualistic	2	1	Joy	2	1.226924896	Joy	3	1.000514984	Joy	9	1.067131042	Joy	14	.879959106	Joy	28	.666770935	Joy	22	.666793823	Joy	36
Unknown	Generosity	Competitive	.6	0	0	0	1	0	0	0	0	1	1	1	1	1	1	1	1	1	1	0	0	0	1	0	Individualistic	2	1	Joy	0	2.082889557	Joy	-22	1.4582901	Anger	-24	1.458229065	Joy	-43	.728843689	Neutral	-28	1.562324524	Joy	28	.937515259	Neutral	44
Unknown	Generosity	Competitive	.4	22	0	-22	1	0	1	1	1	0	1	1	0	1	0	0	1	0	0	0	0	0	0	0	Prosocial	2	1	Neutral	-25	35.21276855	Joy	15	6.982055664	Regret	20	3.800125122	Neutral	-33	4.28288269	Joy	-50	2.33215332	Joy	28	2.183166504	Neutral	-38
Unknown	Generosity	Competitive	.3	2	10	8	1	0	0	0	0	1	1	0	0	1	0	0	1	0	0	0	1	0	0	0	Individualistic	5	1	Joy	23	15.41913605	Neutral	-12	22.38542175	Joy	-17	3.674942017	Sadness	11	.918487549	Neutral	16	1.152648926	Sadness	12	2.405670166	Joy	-17
Unknown	Generosity	Competitive	.5	12	12	0	1	1	1	0	1	0	1	1	0	1	0	0	1	0	1	0	0	0	1	0	Prosocial	2	1	Neutral	-29	6.914993286	Neutral	18	1.89100647	Joy	14	2.207000732	Joy	26	1.769012451	Joy	20	1.614013672	Sadness	14	1.480010986	Joy	13
Unknown	Generosity	Competitive	.65	-1	19	20	1	1	1	0	1	1	1	0	1	0	1	0	1	0	1	0	1	1	0	1	Prosocial	4	1	Joy	50	22.48500443	Joy	50	1.667007446	Joy	50	1.265991211	Neutral	-49	7.382995605	Joy	50	1.684997559	Joy	50	4.850006104	Joy	50
Unknown	Generosity	Competitive	.7	20	19	-1	1	1	0	1	0	1	0	0	1	1	1	1	0	1	1	1	0	1	1	1	Prosocial	2	1	Neutral	16	6.532001495	Joy	20	1.499000549	Anger	-9	1.103004456	Regret	26	1.677993774	Anger	13	1.184997559	Sadness	23	2.968994141	Anger	7
Unknown	Generosity	Competitive	.05	0	20	20	0	0	0	0	0	0	0	1	0	0	0	0	0	0	0	0	0	0	0	0	Individualistic	3	2	Joy	-15	10.79446793	Joy	-1	3.514396667	Sadness	-39	3.666931152	Joy	24	2.268417358	Anger	-38	3.917419434	Joy	28	2.102279663	Joy	25
Unknown	Generosity	Competitive	.35	2	20	18	1	0	1	0	0	0	0	0	0	1	0	1	0	1	1	0	0	1	0	0	Individualistic	2	1	Joy	-18	22.82213974	Joy	36	9.988380432	Anger	40	4.199905396	Joy	50	7.145690918	Neutral	36	1.572555542	Joy	34	1.054473877	Sadness	40
Unknown	Generosity	Competitive	.55	6	24	18	1	1	1	1	1	1	0	1	1	0	1	0	0	0	0	1	0	0	1	0	Prosocial	4	1	Joy	-28	3.419174194	Joy	-44	2.535469055	Neutral	-50	1.567977905	Joy	-17	2.201416016	Joy	-1	2.051315308	Neutral	-3	4.370986938	Anger	36
Unknown	Generosity	Competitive	.5	35	25	-10	1	0	0	1	1	1	0	0	1	1	1	0	0	1	0	1	0	0	1	0	Individualistic	2	1	Joy	31	1.892002106	Neutral	32	1.695999146	Anger	28	3.221000671	Neutral	30	1.76600647	Joy	29	1.455993652	Neutral	-26	2.98600769	Sadness	-21
Unknown	Generosity	Competitive	.65	26	30	4	1	1	0	1	1	0	1	0	1	1	1	0	1	1	1	0	0	0	1	1	Prosocial	3	1	Joy	14	7.023456573	Joy	-22	2.576225281	Joy	23	8.514083862	Sadness	-18	2.305130005	Joy	14	1.32484436	Joy	22	1.481521606	Joy	-22
Unknown	Generosity	Competitive	.5	40	36	-4	1	1	0	0	0	0	0	1	1	1	1	0	1	0	1	1	0	1	0	0	Individualistic	3	1	Neutral	42	2.199996948	Neutral	44	2	Joy	42	1.700004578	Sadness	27	1.699996948	Neutral	14	1.899993896	Neutral	42	2.5	Neutral	43
Unknown	Generosity	Competitive	.3	-11	38	49	0	0	0	0	1	0	1	0	1	1	0	0	0	0	1	0	0	0	1	0	Individualistic	5	2	Joy	-29	17.5340271	Neutral	-33	14.0514679	Joy	-33	6.877334595	Neutral	18	4.892456055	Joy	-23	1.551422119	Joy	-35	2.246459961	Neutral	-40
Unknown	Generosity	Competitive	.7	-2	40	42	1	0	1	1	1	1	1	1	1	1	1	1	0	0	0	0	0	1	1	1	Prosocial	2	2	Joy	-46	3.700569153	Regret	-6	10.73574066	Sadness	-1	1.733642578	Joy	8	1.200424194	Joy	12	1.116790771	Joy	18	.86656189	Joy	27
Unknown	Generosity	Competitive	1	37	42	5	1	1	1	1	1	1	1	1	1	1	1	1	1	1	1	1	1	1	1	1	Individualistic	2	1	Neutral	42	.699998856	Neutral	48	4.099998474	Neutral	39	.599998474	Joy	42	.700004578	Joy	43	.900001526	Joy	38	15.5	Joy	33
Unknown	Generosity	Competitive	.85	41	44	3	0	1	1	1	0	1	1	1	1	1	1	1	1	1	1	1	1	0	1	1	Individualistic	3	1	Neutral	5	1.290008545	Joy	27	1.18800354	Joy	11	1.13999939	Sadness	7	1.296005249	Anger	13	1.798995972	Joy	28	1.078979492	Joy	14
Unknown	Generosity	Competitive	.55	0	46	46	1	0	1	0	0	1	0	0	0	1	1	0	1	1	1	1	1	0	0	1	Prosocial	2	1	Joy	23	4.093177795	Regret	-42	3.74609375	Sadness	24	1.877220154	Joy	-30	1.515884399	Joy	45	2.378372192	Neutral	13	1.748825073	Neutral	-28
Unknown	Generosity	Competitive	.5	2	47	45	0	0	0	0	1	1	1	0	0	0	1	1	0	0	0	1	1	1	1	1	Prosocial	4	1	Neutral	12	4	Neutral	7	1	Anger	26	1.199996948	Anger	-47	.900001526	Neutral	23	1.200012207	Neutral	37	1.200012207	Regret	43
Unknown	Generosity	Competitive	.45	25	47	22	1	0	0	0	1	0	1	1	1	0	0	0	1	0	1	0	1	1	0	0	Prosocial	2	2	Joy	17	2.403160095	Joy	30	3.98474884	Joy	-25	1.666366577	Neutral	21	1.533538818	Neutral	24	1.449005127	Joy	23	4.214950562	Sadness	-32
Unknown	Generosity	Competitive	1	0	49	49	1	1	1	1	1	1	1	1	1	1	1	1	1	1	1	1	1	1	1	1	Individualistic	6	2	Joy	-16	10.48786163	Joy	-22	22.65039063	Joy	20	12.87086487	Joy	26	3.716766357	Joy	27	12.41696167	Joy	43	9.667022705	Joy	46
Unknown	Generosity	Competitive	.9	3	49	46	1	0	1	1	1	1	1	1	1	1	1	1	1	1	1	1	1	1	1	0	Individualistic	2	2	Joy	-38	2.231929779	Regret	-30	1.416358948	Neutral	-34	.883056641	Joy	-18	1.732681274	Neutral	10	.666610718	Neutral	-22	1.949371338	Neutral	-15
Unknown	Generosity	Competitive	1	-1	50	51	1	1	1	1	1	1	1	1	1	1	1	1	1	1	1	1	1	1	1	1	Prosocial	2	2	Joy	18	9.899559021	Joy	24	1.64465332	Joy	34	2.183135986	Joy	33	7.284225464	Joy	42	2.404922485	Joy	40	1.376800537	Joy	42
Unknown	Generosity	Competitive	1	-1	50	51	1	1	1	1	1	1	1	1	1	1	1	1	1	1	1	1	1	1	1	1	Prosocial	2	2	Joy	-1	6.338741302	Joy	19	1.267726898	Joy	44	.517105103	Joy	46	.55052948	Sadness	50	.834259033	Sadness	48	.733901978	Sadness	50
Unknown	Generosity	Competitive	.95	-1	50	51	1	0	1	1	1	1	1	1	1	1	1	1	1	1	1	1	1	1	1	1	Prosocial	3	2	Joy	-19	5.160850525	Neutral	-26	6.587791443	Sadness	-44	1.144973755	Joy	-20	1.092819214	Joy	-14	.783050537	Joy	-8	1.008758545	Joy	9
Unknown	Generosity	Competitive	1	-10	50	60	1	1	1	1	1	1	1	1	1	1	1	1	1	1	1	1	1	1	1	1	Prosocial	2	2	Joy	-2	6.549049377	Joy	-14	2.816329956	Joy	6	.899902344	Joy	15	1.333213806	Joy	18	.999908447	Joy	22	.966491699	Joy	17
Unknown	Generosity	Competitive	.95	-18	50	68	0	1	1	1	1	1	1	1	1	1	1	1	1	1	1	1	1	1	1	1	Prosocial	3	1	Regret	-50	13.54179764	Neutral	-10	13.40799713	Joy	-20	1.403900146	Joy	4	1.053894043	Joy	41	1.19329834	Joy	35	2.939529419	Joy	41
Unknown	Generosity	Competitive	.25	0	50	50	1	1	0	1	0	0	1	1	0	0	0	0	0	0	0	0	0	0	0	0	Individualistic	2	1	Joy	-27	9.142440796	Joy	-22	3.687004089	Joy	-43	8.224304199	Joy	-35	1.517364502	Joy	34	1.384658813	Joy	0	.850830078	Joy	21
Unknown	Generosity	Competitive	.95	0	50	50	1	0	1	1	1	1	1	1	1	1	1	1	1	1	1	1	1	1	1	1	Individualistic	2	1	Joy	-18	4.315555573	Neutral	-25	3.548690796	Sadness	-5	1.865592957	Joy	20	1.882896423	Joy	30	1.215682983	Joy	34	1.782608032	Joy	39
Unknown	Generosity	Competitive	.95	0	50	50	1	1	1	1	1	1	1	1	1	1	1	1	1	1	1	1	1	1	1	0	Prosocial	2	2	Joy	-26	9.867805481	Joy	-25	2.983093262	Joy	13	.966552734	Joy	11	1.200622559	Joy	28	1.282943726	Joy	43	3.133987427	Joy	50
Unknown	Generosity	Competitive	.85	12	50	38	1	0	0	1	1	1	1	1	1	1	1	1	1	1	1	1	1	1	1	0	Prosocial	1	1	Joy	-32	6.543001175	Regret	-2	1.056999207	Neutral	7	1.488998413	Joy	28	3.705001831	Joy	17	1.263000488	Joy	50	1.168991089	Joy	50
Unknown	Generosity	Competitive	.65	2	50	48	0	0	0	0	1	1	1	1	1	0	1	1	1	1	1	1	1	1	0	0	Individualistic	3	1	Joy	-28	7.997203827	Neutral	-26	2.949028015	Neutral	-35	4.731254578	Regret	-36	1.749526978	Sadness	-28	.899612427	Joy	-30	.882843018	Joy	-28
Unknown	Generosity	Competitive	.6	6	50	44	1	0	1	1	0	0	1	1	1	1	1	1	0	0	0	1	0	1	0	1	Prosocial	2	1	Joy	-26	10.75479126	Joy	-35	5.674591064	Joy	40	7.213180542	Joy	-16	5.187652588	Joy	50	1.256134033	Neutral	48	3.990600586	Joy	33
Unknown	Generosity	Competitive	.5	6	7	1	1	1	1	1	0	0	1	1	0	0	1	0	0	0	0	0	1	1	0	1	Prosocial	2	1	Neutral	-14	11.73387909	Neutral	20	4.612854004	Anger	-17	4.158325195	Joy	26	5.037506104	Joy	15	3.575164795	Neutral	17	1.703704834	Neutral	35
Unknown	Generosity	Cooperative	.5	25	-23	-48	0	1	0	1	1	0	1	1	1	0	0	0	0	0	0	1	1	0	1	1	Prosocial	2	1	Joy	25	4.799999237	Neutral	29	5.400001526	Sadness	21	2.300003052	Regret	12	7.5	Neutral	14	1.899993896	Sadness	-29	1.199996948	Anger	30
Unknown	Generosity	Cooperative	.1	-28	-32	-4	0	0	0	0	0	0	0	0	0	0	0	0	0	0	0	1	0	0	1	0	Prosocial	2	2	Joy	-34	4.700000763	Joy	24	2.400001526	Joy	-35	1.099998474	Neutral	44	1.099990845	Joy	-36	2.300003052	Neutral	-32	2.800003052	Neutral	-31
Unknown	Generosity	Cooperative	.05	-43	-43	0	0	0	1	0	0	0	0	0	0	0	0	0	0	0	0	0	0	0	0	0	Prosocial	2	1	Neutral	-48	14.42716217	Neutral	-4	12.3314209	Neutral	6	6.157394409	Neutral	-42	12.7631073	Neutral	1	5.141387939	Neutral	-21	10.70004272	Neutral	6
Unknown	Generosity	Cooperative	.6	32	-50	-82	1	0	0	1	1	1	0	1	0	0	1	1	1	1	0	0	1	1	1	0	Individualistic	5	2	Neutral	18	10.13598251	Joy	-36	8.721405029	Neutral	-13	2.272857666	Regret	50	2.551391602	Joy	48	2.254470825	Joy	-48	5.878204346	Joy	-50
Unknown	Generosity	Cooperative	1	0	0	0	1	1	1	1	1	1	1	1	1	1	1	1	1	1	1	1	1	1	1	1	Individualistic	3	1	Joy	0	11.99100113	Joy	0	3.232002258	Joy	1	2.190002441	Joy	1	1.146987915	Joy	0	1.773010254	Joy	10	1.147003174	Joy	16
Unknown	Generosity	Cooperative	.65	10	21	11	1	1	0	1	1	0	0	1	1	1	1	0	0	1	0	1	0	1	1	1	Individualistic	2	1	Neutral	15	2.877296448	Joy	18	1.65827179	Joy	25	2.531112671	Anger	19	1.696289063	Joy	15	3.279159546	Joy	25	1.198654175	Sadness	27
Unknown	Generosity	Cooperative	.95	30	22	-8	1	1	1	0	1	1	1	1	1	1	1	1	1	1	1	1	1	1	1	1	Individualistic	4	1	Sadness	23	3.199996948	Sadness	17	1.599998474	Sadness	26	1.200004578	Joy	35	2.100006104	Joy	15	1.199996948	Joy	19	1.600006104	Joy	50
Unknown	Generosity	Cooperative	.8	36	22	-14	1	0	1	1	1	0	1	1	1	1	1	1	1	1	1	1	1	0	0	1	Prosocial	2	1	Joy	21	4.899299622	Joy	28	.664306641	Sadness	26	2.033981323	Joy	20	1.199142456	Joy	19	2.216201782	Joy	20	.866485596	Sadness	23
Unknown	Generosity	Cooperative	.05	27	24	-3	0	0	0	0	0	0	0	0	1	0	0	0	0	0	0	0	0	0	0	0	Prosocial	5	1	Neutral	-34	4.720794678	Joy	33	2.253448486	Joy	-39	1.440757751	Joy	45	1.456726074	Joy	-42	.795013428	Joy	41	2.367126465	Neutral	41
Unknown	Generosity	Cooperative	.75	18	27	9	1	0	1	1	1	0	1	1	1	0	1	0	1	1	1	1	1	0	1	1	Prosocial	2	1	Joy	25	4.397109985	Neutral	23	5.177459717	Joy	30	118.0690308	Sadness	29	6.520996094	Joy	15	3.227722168	Joy	28	6.651428223	Anger	21
Unknown	Generosity	Cooperative	.65	34	29	-5	1	1	0	1	1	0	1	1	0	1	1	1	1	0	0	0	1	1	0	1	Prosocial	2	1	Neutral	21	5.893466949	Neutral	40	6.212532043	Joy	34	2.556274414	Joy	39	1.931213379	Sadness	29	2.559539795	Joy	28	2.470214844	Neutral	27
Unknown	Generosity	Cooperative	0	-36	31	67	0	0	0	0	0	0	0	0	0	0	0	0	0	0	0	0	0	0	0	0	Individualistic	2	2	Joy	-50	2.88212204	Neutral	17	10.51210022	Joy	-47	1.532440186	Neutral	29	.916137695	Anger	31	7.696350098	Joy	-40	.897018433	Sadness	-37
Unknown	Generosity	Cooperative	.6	14	37	23	1	1	0	0	0	0	1	0	0	1	1	0	1	1	1	1	1	1	1	0	Individualistic	4	2	Joy	17	17.62957001	Joy	47	3.818313599	Anger	48	3.601081848	Joy	24	3.034217834	Joy	18	6.522338867	Neutral	-23	2.416152954	Anger	-30
Unknown	Generosity	Cooperative	.8	36	39	3	1	0	1	1	1	1	1	1	1	0	1	1	1	0	1	1	1	1	1	0	Prosocial	3	1	Neutral	35	1.100000381	Joy	39	1.700000763	Neutral	30	1.199996948	Joy	33	2.299995422	Neutral	43	.900009155	Joy	34	1.199996948	Joy	28
Unknown	Generosity	Cooperative	.6	-38	40	78	1	0	1	0	1	1	1	0	1	1	1	0	0	1	1	1	1	0	0	0	Prosocial	2	2	Neutral	28	3.220184326	Neutral	-39	2.519485474	Neutral	41	2.903091431	Neutral	-34	2.202377319	Neutral	38	.850601196	Joy	34	.934417725	Neutral	34
Unknown	Generosity	Cooperative	.55	34	40	6	0	1	0	1	0	1	1	0	1	0	1	0	0	1	1	0	1	1	0	1	Prosocial	3	1	Joy	26	30.19457245	Neutral	36	3.471069336	Neutral	43	3.071121216	Joy	43	8.59185791	Joy	49	3.17074585	Regret	-33	1.985198975	Neutral	41
Unknown	Generosity	Cooperative	.5	-8	42	50	1	1	0	0	0	0	1	1	0	0	1	0	1	1	1	0	0	1	1	0	Prosocial	4	2	Joy	4	7.58600235	Joy	-16	3.60900116	Joy	-16	1.669998169	Joy	22	1.23600769	Joy	-14	1.236999512	Neutral	22	1.804000854	Joy	21
Unknown	Generosity	Cooperative	.45	-43	44	87	0	0	1	0	1	0	1	0	0	1	1	0	1	0	1	0	0	1	0	1	Prosocial	3	1	Joy	49	15.52642059	Neutral	48	47.65878296	Regret	50	5.196502686	Joy	-39	3.498718262	Sadness	45	1.464477539	Joy	-48	3.430480957	Joy	-49
Unknown	Generosity	Cooperative	.9	7	47	40	1	1	1	1	1	1	1	1	1	0	1	1	1	1	1	1	1	1	1	0	Prosocial	3	1	Joy	26	7.780763626	Joy	39	3.632614136	Joy	49	1.333045959	Joy	50	.783325195	Joy	47	2.049819946	Joy	50	.883346558	Joy	50
Unknown	Generosity	Cooperative	1	-12	48	60	1	1	1	1	1	1	1	1	1	1	1	1	1	1	1	1	1	1	1	1	Prosocial	2	2	Neutral	20	3.236839294	Joy	27	1.950309753	Joy	31	1.935684204	Joy	23	1.052001953	Joy	24	1.201553345	Joy	20	2.419662476	Joy	16
Unknown	Generosity	Cooperative	1	-1	50	51	1	1	1	1	1	1	1	1	1	1	1	1	1	1	1	1	1	1	1	1	Individualistic	3	1	Joy	50	5.618549347	Joy	50	1.824302673	Joy	50	1.127220154	Joy	50	1.806762695	Joy	50	.911437988	Joy	50	1.011169434	Joy	50
Unknown	Generosity	Cooperative	.85	-1	50	51	1	1	1	1	1	1	1	1	1	1	1	1	1	1	1	1	1	0	0	0	Individualistic	3	1	Neutral	0	6.36700058	Joy	12	5.76599884	Joy	32	8.466995239	Joy	47	1.950012207	Joy	50	9.23500061	Joy	50	2.182998657	Joy	50
Unknown	Generosity	Cooperative	1	-1	50	51	1	1	1	1	1	1	1	1	1	1	1	1	1	1	1	1	1	1	1	1	Individualistic	1	1	Joy	11	30.70665741	Joy	38	5.250526428	Joy	50	1.516433716	Joy	47	1.083374023	Joy	50	1.220565796	Joy	50	.766586304	Joy	50
Unknown	Generosity	Cooperative	1	-1	50	51	1	1	1	1	1	1	1	1	1	1	1	1	1	1	1	1	1	1	1	1	Prosocial	2	1	Joy	21	3.182933807	Joy	2	1.666397095	Joy	11	1.299293518	Joy	13	1.333450317	Joy	37	1.082717896	Joy	47	.89994812	Joy	22
Unknown	Generosity	Cooperative	.45	-2	50	52	0	0	0	0	1	1	1	1	1	1	1	1	1	0	0	0	0	0	0	0	Individualistic	2	1	Joy	-50	12.58045197	Neutral	-50	3.866592407	Neutral	-50	1.316589355	Joy	-50	9.415771484	Anger	-1	1.033279419	Joy	50	2.300262451	Joy	50
Unknown	Generosity	Cooperative	.3	-21	50	71	0	0	0	0	1	0	1	0	0	1	0	0	0	0	0	1	0	0	1	1	Individualistic	4	1	Joy	-34	38.11500168	Joy	-50	5.895301819	Joy	-36	2.346466064	Joy	30	2.444641113	Joy	-25	1.223312378	Joy	24	1.498046875	Sadness	-19
Unknown	Generosity	Cooperative	.9	-8	50	58	0	1	1	1	1	1	1	1	1	1	1	1	1	1	1	1	1	1	1	0	Individualistic	3	1	Joy	-41	3	Sadness	12	1.400001526	Joy	39	1.199996948	Joy	33	.900001526	Joy	43	1.199996948	Joy	41	1	Joy	44
Unknown	Generosity	Cooperative	1	-9	50	59	1	1	1	1	1	1	1	1	1	1	1	1	1	1	1	1	1	1	1	1	Individualistic	2	1	Joy	20	7.231674194	Joy	25	3.649337769	Joy	42	11.36426544	Joy	45	3.849533081	Joy	48	3.565765381	Joy	50	9.397781372	Joy	50
Unknown	Generosity	Cooperative	.7	-9	50	59	1	0	1	0	0	0	0	0	1	1	1	1	1	1	1	1	1	1	1	1	Individualistic	2	1	Neutral	13	4.5481987	Joy	-27	1.450080872	Sadness	31	9.331871033	Joy	-42	1.333007813	Neutral	14	.883102417	Neutral	-24	1.199752808	Neutral	-17
Unknown	Generosity	Cooperative	1	0	50	50	1	1	1	1	1	1	1	1	1	1	1	1	1	1	1	1	1	1	1	1	Prosocial	2	1	Joy	34	2.099712372	Joy	38	1.000003815	Joy	50	.966308594	Joy	50	.983428955	Joy	50	.649856567	Joy	50	.966705322	Joy	50
Unknown	Generosity	Cooperative	1	0	50	50	1	1	1	1	1	1	1	1	1	1	1	1	1	1	1	1	1	1	1	1	Prosocial	2	2	Joy	50	16.88140488	Joy	50	4.368270874	Joy	50	24.76321411	Joy	50	4.835632324	Joy	50	2.889053345	Joy	50	1.920272827	Joy	50
Unknown	Generosity	Cooperative	1	0	50	50	1	1	1	1	1	1	1	1	1	1	1	1	1	1	1	1	1	1	1	1	Prosocial	4	1	Joy	38	7.846195221	Joy	48	1.43270874	Joy	48	1.082878113	Joy	50	1.11630249	Joy	49	1.116287231	Joy	50	.916259766	Joy	50
Unknown	Generosity	Cooperative	1	0	50	50	1	1	1	1	1	1	1	1	1	1	1	1	1	1	1	1	1	1	1	1	Prosocial	4	1	Joy	0	3.899997711	Joy	8	1.348999023	Joy	26	1.334999084	Joy	43	1.366004944	Joy	50	.914993286	Joy	50	.900009155	Joy	50
Unknown	Generosity	Cooperative	1	11	50	39	1	1	1	1	1	1	1	1	1	1	1	1	1	1	1	1	1	1	1	1	Prosocial	4	1	Joy	7	5.57440567	Joy	10	2.055778503	Joy	15	1.851768494	Joy	30	.98324585	Joy	29	1.921630859	Joy	39	1.778961182	Joy	41
Unknown	Generosity	Cooperative	1	2	50	48	1	1	1	1	1	1	1	1	1	1	1	1	1	1	1	1	1	1	1	1	Individualistic	4	1	Joy	22	6.365997314	Joy	29	2.007995605	Joy	50	2.559997559	Joy	50	1.276000977	Joy	50	1.942993164	Joy	50	1.402999878	Joy	50
Unknown	Generosity	Cooperative	.95	24	50	26	1	1	0	1	1	1	1	1	1	1	1	1	1	1	1	1	1	1	1	1	Prosocial	2	1	Joy	50	5.858539581	Joy	50	1.490646362	Joy	-50	3.622489929	Anger	50	1.212753296	Joy	50	1.737579346	Joy	50	1.200119019	Joy	50
Unknown	Generosity	Cooperative	.7	29	50	21	1	0	0	1	1	1	0	1	1	1	0	1	1	1	1	1	1	0	0	1	Individualistic	3	1	Sadness	37	2.463687897	Neutral	38	1.665328979	Neutral	-24	6.960632324	Neutral	-28	3.064071655	Neutral	38	2.382202148	Neutral	34	1.465332031	Joy	-15
Unknown	Generosity	Cooperative	1	30	50	20	1	1	1	1	1	1	1	1	1	1	1	1	1	1	1	1	1	1	1	1	Individualistic	2	2	Joy	50	7.181938171	Joy	50	1.749351501	Joy	50	1.581970215	Joy	50	1.000091553	Joy	50	1.216369629	Joy	50	1.183654785	Joy	50
Unknown	Generosity	Cooperative	.95	4	50	46	0	1	1	1	1	1	1	1	1	1	1	1	1	1	1	1	1	1	1	1	Individualistic	3	2	Neutral	47	12.53951645	Regret	-12	4.382324219	Joy	50	4.036437988	Joy	50	1.406356812	Joy	50	1.760879517	Joy	50	1.805267334	Joy	50
Unknown	Generosity	Cooperative	.95	45	50	5	1	1	0	1	1	1	1	1	1	1	1	1	1	1	1	1	1	1	1	1	Prosocial	3	1	Neutral	44	2.498521805	Joy	-40	1.217193604	Neutral	1	6.879577637	Neutral	2	1.083114624	Joy	5	.85585022	Joy	5	1.032470703	Joy	5
Unknown	Generosity	Cooperative	.6	50	50	0	1	1	1	1	1	1	1	1	0	1	0	0	1	1	1	0	0	0	0	0	Prosocial	5	2	Neutral	50	1.200000763	Neutral	50	.900001526	Neutral	50	1.599998474	Neutral	50	8.599990845	Neutral	50	2.300003052	Neutral	50	1	Neutral	50
Unknown	Generosity	Neutral	0	1	-1	-2	0	0	0	0	0	0	0	0	0	0	0	0	0	0	0	0	0	0	0	0	Prosocial	3	2	Neutral	-1	5.313999176	Neutral	1	1.902000427	Neutral	4	1.679992676	Neutral	-2	1.482009888	Neutral	2	1.003005981	Neutral	1	1.196990967	Neutral	2
Unknown	Generosity	Neutral	.15	22	-10	-32	0	0	0	0	1	0	0	0	0	0	0	1	0	0	0	0	1	0	0	0	Individualistic	2	1	Neutral	-30	13.13188934	Neutral	30	9.083427429	Joy	-32	11.46539307	Joy	0	1.949279785	Neutral	-50	3.132995605	Joy	23	2.283813477	Neutral	24
Unknown	Generosity	Neutral	.5	31	-11	-42	1	0	0	1	0	0	0	1	0	1	1	1	0	1	1	0	0	0	1	1	Prosocial	2	1	Joy	-9	1.35100174	Regret	-45	1.950996399	Neutral	50	2.382995605	Joy	-48	1.699996948	Anger	38	.682998657	Joy	-44	.916000366	Joy	50
Unknown	Generosity	Neutral	.5	-22	-24	-2	1	0	1	1	0	1	0	1	0	0	0	1	1	0	1	0	1	0	0	1	Individualistic	2	2	Neutral	28	2.844360352	Joy	-37	1.774024963	Sadness	-29	1.054107666	Neutral	48	3.445922852	Joy	-48	2.844345093	Regret	13	3.563247681	Joy	-48
Unknown	Generosity	Neutral	0	3	-24	-27	0	0	0	0	0	0	0	0	0	0	0	0	0	0	0	0	0	0	0	0	Individualistic	2	1	Joy	-26	4.761829376	Joy	21	1.315513611	Neutral	-16	1.465774536	Neutral	-40	1.182647705	Neutral	-50	1.365402222	Neutral	-50	1.215759277	Regret	15
Unknown	Generosity	Neutral	.55	15	-27	-42	1	1	1	0	1	0	1	0	0	0	0	1	1	1	0	1	1	0	1	0	Individualistic	3	1	Neutral	17	8	Neutral	20	6.700004578	Anger	-19	2.699996948	Joy	-33	15	Joy	25	8.899993896	Joy	31	1.799987793	Sadness	23
Unknown	Generosity	Neutral	.65	-50	-47	3	1	1	1	1	0	0	1	1	0	0	0	1	1	0	1	1	0	1	1	1	Prosocial	2	1	Joy	38	6.824497223	Joy	29	3.703308105	Joy	44	2.404052734	Joy	40	1.752410889	Joy	50	.982498169	Joy	46	1.069091797	Sadness	46
Unknown	Generosity	Neutral	0	0	23	23	0	0	0	0	0	0	0	0	0	0	0	0	0	0	0	0	0	0	0	0	Individualistic	5	1	Joy	-50	11.77906036	Neutral	-50	2.372436523	Joy	-50	1.511306763	Neutral	-50	1.297576904	Neutral	-50	1.305984497	Joy	-50	.996231079	Neutral	-50
Unknown	Generosity	Neutral	.6	14	26	12	1	1	0	1	1	0	0	0	1	1	1	0	1	0	0	1	1	1	1	0	Individualistic	5	2	Neutral	27	2.092758179	Joy	38	2.057617188	Joy	25	1.866874695	Sadness	-26	1.662841797	Neutral	32	2.649505615	Joy	-38	1.327865601	Joy	-48
Unknown	Generosity	Neutral	.5	28	35	7	0	1	1	0	0	1	1	1	0	0	1	1	0	1	0	1	0	0	1	0	Individualistic	2	1	Neutral	12	3.801765442	Joy	24	2.850959778	Joy	-33	1.447845459	Joy	37	3.30090332	Joy	-33	6.50390625	Anger	27	2.934799194	Joy	39
Unknown	Generosity	Neutral	.5	0	36	36	1	1	0	0	1	1	1	0	1	1	0	1	0	0	1	0	1	0	0	0	Individualistic	1	2	Joy	22	2.000545502	Joy	23	1.074256897	Joy	24	.94997406	Neutral	4	.688400269	Neutral	4	1.616836548	Neutral	29	.532745361	Joy	41
Unknown	Generosity	Neutral	.3	42	40	-2	1	0	1	0	0	1	0	0	0	0	0	0	1	1	0	0	1	0	0	0	Prosocial	2	1	Sadness	40	2.621002197	Joy	31	3.947998047	Joy	35	7.378005981	Joy	40	5.867004395	Sadness	36	1.164001465	Joy	42	3.01701355	Anger	31
Unknown	Generosity	Neutral	.3	-23	41	64	1	0	0	0	1	0	0	0	1	0	1	0	1	0	0	1	0	0	0	0	Prosocial	2	2	Neutral	-28	10.47307205	Joy	-33	23.8945694	Neutral	2	9.523651123	Neutral	-1	5.360427856	Neutral	-6	1.082244873	Neutral	-1	.882507324	Joy	-4
Unknown	Generosity	Neutral	.65	39	45	6	1	1	1	1	0	0	1	1	0	0	0	0	0	1	1	1	1	1	1	1	Individualistic	2	1	Anger	43	14.40000153	Anger	44	23.98899841	Anger	45	1	Anger	43	70	Regret	44	3.900024414	Anger	45	2.800018311	Anger	43
Unknown	Generosity	Neutral	.75	34	47	13	1	1	1	0	0	1	0	1	1	1	0	1	1	1	1	1	1	1	1	0	Individualistic	2	2	Anger	32	7.400192261	Joy	26	4.982620239	Neutral	50	1.542648315	Neutral	40	1.912002563	Joy	43	2.100830078	Neutral	42	1.692184448	Joy	48
Unknown	Generosity	Neutral	.5	50	47	-3	1	0	0	1	1	0	1	1	1	0	1	1	0	0	1	0	1	0	0	0	Individualistic	3	1	Neutral	50	2.752998352	Regret	50	1.575996399	Sadness	40	1.649002075	Joy	31	1.223999023	Joy	27	1.415008545	Anger	33	22.62399292	Sadness	38
Unknown	Generosity	Neutral	.85	-1	48	49	1	1	1	1	1	0	0	1	1	1	1	1	1	1	1	1	1	1	1	0	Prosocial	5	2	Joy	34	4.220451355	Joy	5	6.389198303	Joy	19	1.557815552	Joy	9	1.320663452	Joy	10	2.067092896	Sadness	-7	1.733947754	Sadness	-6
Unknown	Generosity	Neutral	1	0	49	49	1	1	1	1	1	1	1	1	1	1	1	1	1	1	1	1	1	1	1	1	Prosocial	4	1	Joy	27	4.759807587	Joy	29	1.895553589	Joy	31	1.53024292	Joy	37	1.124740601	Joy	37	1.004745483	Joy	40	1.007507324	Joy	39
Unknown	Generosity	Neutral	0	2	5	3	0	0	0	0	0	0	0	0	0	0	0	0	0	0	0	0	0	0	0	0	Individualistic	3	1	Joy	11	13.08300018	Neutral	1	2.57900238	Joy	2	1.347999573	Neutral	19	1.031997681	Joy	-23	.899002075	Joy	2	12.03601074	Joy	2
Unknown	Generosity	Neutral	1	-1	50	51	1	1	1	1	1	1	1	1	1	1	1	1	1	1	1	1	1	1	1	1	Prosocial	2	2	Joy	21	3.514251709	Joy	22	1.498176575	Joy	19	1.115135193	Joy	31	1.216186523	Joy	50	1.082504272	Joy	49	1.082702637	Joy	50
Unknown	Generosity	Neutral	.95	-1	50	51	1	1	1	1	1	1	1	1	1	1	1	1	1	1	1	1	1	1	1	0	Individualistic	2	1	Joy	30	10.89128494	Joy	38	1.806869507	Joy	50	1.647262573	Joy	50	1.315467834	Joy	50	3.109298706	Joy	50	1.767944336	Joy	50
Unknown	Generosity	Neutral	1	-25	50	75	1	1	1	1	1	1	1	1	1	1	1	1	1	1	1	1	1	1	1	1	Prosocial	2	1	Joy	26	7.530220032	Joy	49	1.849700928	Joy	50	1.731246948	Joy	50	5.048492432	Joy	50	3.099105835	Joy	50	1.892532349	Joy	50
Unknown	Generosity	Neutral	.6	0	50	50	1	0	0	1	0	0	0	1	0	0	1	1	1	1	1	1	1	1	1	0	Individualistic	2	2	Joy	35	3.658454895	Joy	-43	.850830078	Joy	-20	.984466553	Regret	-50	.767196655	Joy	-41	1.052871704	Neutral	-36	.968887329	Anger	-50
Unknown	Generosity	Neutral	1	0	50	50	1	1	1	1	1	1	1	1	1	1	1	1	1	1	1	1	1	1	1	1	Individualistic	4	2	Joy	3	10.48199844	Joy	10	1.715995789	Joy	19	.918998718	Joy	21	.882995605	Joy	31	1.865997314	Joy	28	.916000366	Joy	44
Unknown	Generosity	Neutral	1	0	50	50	1	1	1	1	1	1	1	1	1	1	1	1	1	1	1	1	1	1	1	1	Prosocial	4	1	Joy	10	6.769126892	Joy	24	1.851013184	Joy	34	35.23240662	Joy	44	2.832885742	Joy	48	3.033843994	Joy	49	1.883605957	Joy	49
Unknown	Generosity	Neutral	1	1	50	49	1	1	1	1	1	1	1	1	1	1	1	1	1	1	1	1	1	1	1	1	Prosocial	2	2	Joy	0	4.029161453	Neutral	8	1.115619659	Neutral	15	.982872009	Neutral	37	1.348724365	Neutral	50	.78326416	Neutral	50	.75012207	Neutral	50
Unknown	Generosity	Neutral	1	1	50	49	1	1	1	1	1	1	1	1	1	1	1	1	1	1	1	1	1	1	1	1	Prosocial	2	2	Joy	0	6.08719635	Joy	10	3.235939026	Joy	30	2.084518433	Joy	44	.950790405	Joy	50	1.034057617	Joy	44	1.050643921	Joy	49
Unknown	Generosity	Neutral	.95	10	50	40	0	1	1	1	1	1	1	1	1	1	1	1	1	1	1	1	1	1	1	1	Prosocial	2	1	Neutral	10	2.065166473	Regret	-7	1.019355774	Joy	17	1.31855011	Neutral	18	1.569389343	Joy	15	1.443374634	Joy	19	2.309036255	Joy	29
Unknown	Generosity	Neutral	1	30	50	20	1	1	1	1	1	1	1	1	1	1	1	1	1	1	1	1	1	1	1	1	Individualistic	3	2	Joy	47	3.800003052	Joy	50	1.800003052	Joy	50	.599990845	Joy	50	2.699996948	Joy	50	1.599990845	Joy	50	1.099990845	Joy	50
Unknown	Generosity	Neutral	.6	36	50	14	1	0	0	1	0	1	0	0	0	1	1	1	0	0	1	1	1	1	1	1	Individualistic	2	2	Joy	-37	6.612298965	Neutral	-3	.864883423	Neutral	21	.666679382	Joy	-10	.533477783	Neutral	22	.433105469	Sadness	14	1.0831604	Joy	-17
Unknown	Generosity	Neutral	.8	36	50	14	1	0	0	0	0	1	1	1	1	1	1	1	1	1	1	1	1	1	1	1	Prosocial	2	2	Joy	25	5.731884003	Neutral	33	2.28326416	Joy	48	2.249938965	Neutral	45	6.482002258	Neutral	-32	4.397842407	Neutral	44	1.100021362	Neutral	49
Unknown	Generosity	Neutral	.5	50	50	0	1	1	0	1	1	1	0	1	0	0	1	1	0	0	0	1	0	1	0	0	Individualistic	2	1	Joy	50	6.699996948	Neutral	50	1.100006104	Sadness	50	3.399993896	Joy	50	18.70001221	Sadness	50	1.600006104	Sadness	50	16	Anger	50
[truncated: 40 more columns]
